# Supplementary material for: Small but versatile: the extraordinary functional and structural diversity of the β-grasp fold
Source: Biol Direct. 2007 Jul 2;2:18. doi: 10.1186/1745-6150-2-18 (PMC1949818; doi:10.1186/1745-6150-2-18)
Supplement: Additional file 1 — β-grasp families: members, phyletic patterns, and selected alignments. A mega-alignment of several prokaryotic and eukaryotic β-GF lineages and alignments of all newly-identified β-grasp folds and novel ancillary domains are provided along with gi numbers of the sequences collected from iterative database searches and the phyletic pattern of each β-grasp family. [file 1745-6150-2-18-S1.txt]

Additional File 1: beta-grasp families: members, phyletic patterns, and selected alignments

Small but versatile: the extraordinary functional and structural diversity of the beta-grasp fold

A. Maxwell Burroughs^&, S. Balaji^, Lakshminarayan M. Iyer^ & L. Aravind^*

*For correspondence: email aravind@ncbi.nlm.nih.gov; telephone (301) 594-2445; fax: (301) 480-9241

^ National Center for Biotechnology Information,
National Library of Medicine,
National Institutes of Health,
Bethesda, MD 20894, USA

& Bioinformatics Program,
Boston University,
24 Cummington Street, Boston, MA 02215, USA

TABLE OF CONTENTS

I. MEGA-ALIGNMENT OF SELECTED BETA-GRASP FOLD MEMBERS

II. SELECTED ALIGNMENTS OF NEWLY-IDENTIFIED BETA-GRASP DOMAINS

III. PHYLETIC PATTERNS/GI NUMBERS OF MEMBERS IN LINEAGES DEPICTED IN FIGURES 2/3

----------------------------------------------------------------------------------------------
I. MEGA-ALIGNMENT OF SELECTED BETA-GRASP FOLD MEMBERS

Presented here is an alignment of several members taken from the beta-grasp fold. GI numbers
and the name of the organism from which the sequence is taken are given at the left, with
secondary structure elements ('E'=strand, 'H'=helix, '-'=coil) given at the top and a
consensus of the alignment given at the bottom ('o'=polar, 'c'=charged, 'l'=aliphatic, 'h'=
hydrophobic, 'p'=polar, 's'=small, 'a'=aromatic, '-'=negatively-charged, '+'=positively-
charged, 'b'=big). Names of the lineages from which members were selected are given to the
left of the alignment.
----------------------------------------------------------------------------------------------

FINAL                                                  ---EEEE------------------E-----HHHHHHHHHH----------------------EEEEEE-----------------EE------EEEEEEEE---
ALIGN                                                  -----EEE---------------EEE-------HHHHHHHH----------------------HHEEEE-----------------EE-------EEEEE-----
HMM                                                    ---EEEEE---------------EEEE------HHHHHHHH----------------------EEEEEEE----------------EEE-----EEEEEEE----
FREQ                                                   ---EEEE-----------------------HHHHHHHHHHH----------------------EEEEEE----E-------------E-------EEEEEEE---
PSSM                                                   ---------------------------------HHHHHHHH----------------------EEEEE--------------------------EEEEEEE----

FINAL                                                  --EEE-------------------EEE----HHHHHHHHHH----------------------EEEEEE-----EE------E--EEEE----EEEEEEEE---\ThiS
2633522  Bacillus_subtilis_subsp_subtilis_str_168      -MLQLNG---------------KDVKWKKDTGTIQDLLASYQLE-----------------NKIVIVERN--KEIIGKERYHE--VELCDRD-VIEIVHFVGGG|
67939265 Chlorobium_phaeobacteroides_BS1               ITITLNG----------------QQREIQEGSTVEDILSIIGAE-----------------KQRVAVVVN--ENIVYPEKRGS--VLLREKD-QVEVLSFVAGG|
13879933 Mycobacterium_tuberculosis_CDC1551            MIVVVNE----------------QQVEVDEQTTIAALLDSLGFG-----------------DRGIAVALN--FSVLPRSDWATKICELRKPV-RLEVVTAVQGG|
29609756 Streptomyces_avermitilis_MA_4680              MNISVNG----------------ERRRIAPGTALDTLVKTLTAA-----------------PSGVAAALN--ETVVPRAQWSS--TALSEGD-RVEVLTAVQGG|
57865488 Staphylococcus_epidermidis_RP62A              MKCIING----------------DLFTFDQNQSIQEVLHSLELD-----------------PKRVIVELN--KELIKQDKYEE--YTVREDD-RLELLEIVGGG|
56909742 Bacillus_clausii_KSM_K16                      MRLVVNG----------------EERIS-ESTTLSELVSEFGLA-----------------SQLVVAEVN--GTIIDRVDWEA--TSLSEGM-KIELVHFVGGG|
17130691 Nostoc_sp_PCC_7120                            ITLQVNG----------------ETHNCSSPTPLPDLLQQLGFN-----------------PRLVAVEYN--GEILHRQFWEQ--TQVQSGD-RLEVVTIVGGG|
30138190 Nitrosomonas_europaea_ATCC_19718              MQLIING----------------QQQSYDGPMNVQQLVEKLSLQ-----------------NKRFAIERN--GEIIPRSRFPE--LLLNEGD-QLEIIVAVGGG/
FINAL                                                  -HHHHHHHHHHHHHH--------EEEE---HHHHHHHHHHHHHH--HHHHHHHH-------HHHHHHH-------------------------EEEEE------\MoaD
52696120 Pyrococcus_furiosus                           VKVKVKYFARFRQLAG----VDEEEIELPEGARVRDLIEEIKKRHEKFKEEVFGEGYDE--DADVNIAVN--GRYVSWD------EELKDGD-VVGVFPPVSGG|
10640172 Thermoplasma_acidophilum                      -MVTVRYYATLRPI------TKKKEETFNGISKISELLERLKVEYGSEFTKQMYDGNNL--FKNVIILVN--GNNITSMKGLD--TEIKDDD-KIDLFPPVAGG|
19915596 Methanosarcina_acetivorans_C2A                MKIHVKFLATIREITG----KPEIELEILPGDTVGTALQALQARYGPEFKEATTGTTAGG-IPKVRFLVN--GRNTDFLDGFE--TELKAGD-VMVFVPPVAGG|
11499216 Archaeoglobus_fulgidus_DSM_4304               -MVRVKLFANFRE-------AAGVKEVEVEAGTVGEVLQELVRRFPKLESLFYEEGRL---RDYVNIMVN--GRNVRGDLN----YPLSHTD-EVAIFPPVSGG|
75855800 Vibrio_sp_Ex25                                -MIKVLFFAQTRELI-----GIDSVELDDQFETVEAIRAHLVEEGADKNGKWDLALE----PGKLLAAVN--QSIVPLD------TEVKAGD-EVAFFPPVTGG|
26107155 Escherichia_coli_CFT073                       RMINVLFFAQVRELV-----GTDATEVAADFPTVEALRQHLAAQSDRWALALE--------DGKLLAAVN--QTLVSFD------HSLTDGD-EVAFFPPVTGG|
28868459 Pseudomonas_syringae_pv_tomato_str_DC3000     MKIEVQYFARYRETL-----GIDSESVEGEFVTLEVLRQHLLQRGEAWQVLA---------EQNLMCARN--QELCKLD------EPLLDGD-EVAFFPPVTGG|
4262375  Mus_musculus                                  CQIDVLYFAKSAEIAG----VRSETISVPQEIKASELWKELEMLHPGLADV----------RNQVIFAVR--QEYVELGDQQ---LLLQPGD-EVAIIPPISGG|
30681325 Arabidopsis_thaliana                          VEIKVLLFARARELTG----VPDLTLKMPSGSTTQKCLDELVLKFPSLEEV----------RSCVVLALN--EEYTTDS------AIVQHRD-ELAIIPPISGG/
FINAL                                                  -EEEEEE----------------EEEEE------HHHHHHHHHH--------------------EEEE------EEE---HHHH-HHHH-----EEEE------\Urm-1
40889046 Mus_musculus                                  VSFKITLTSDP---------RLPYKVLSVPESTPFTAVLKFAAEEFKVP------------AATSAIITND-GIGINPAQTAGN-VFLKHGS-ELRIIPRDRVG|
71074940 Giardia_lamblia_ATCC_50                       IQVKIYKGFDP---------FYTYHVFNIPEASSTEKVIRLAARAFEIP------------QLEAVLINST-GDAIVPCQTILD-TCRRFGT-TLTVAHLKPII|
68352771 Theileria_parva                               VTFKIVLASDA---------NQPYKVLSVPEQAPFSAVIKFAAEEFRLN------------PATCAIITND-GVGINPTQTAGG-VFLKYGS-NLRLIPRDRVG|
15217447 Arabidopsis_thaliana                          VSFKVTLTSDP---------KLPFKVFSVPEGAPFTAVLKFAAEEFKVP------------PQTSAIITND-GIGINPQQSAGN-VFLKHGS-ELRLIPRDRVG|
72005426 Strongylocentrotus_purp                       VTFKITLTSDP---------KLPFKVLSVPESTPFTAVLKFAAEEFRVP------------AATSAIITND-GIGINPAQSAGN-VFLKHGS-ELRLIPRDRVG|
56112391 Chlamydomonas_incerta                         VTFKVTLTSDP---------KLPFRVFSVPEEAPFTAVLKFAAEEFKVP------------AQTSAIITND-GVGINPQQTAGN-VFLKHGS-ELRLIPRDRVG|
289769   Caenorhabditis_elegans                        VTFKITLTSDP---------KLPFKVLSVPESTPFTAVLKFAAEEFKVP------------AATSAIITND-GVGVNPAQPAGN-IFLKHGS-ELRLIPRDRVG/
FINAL                                                  --EEEEEE------------EEEEEEE----HHHHHHHHHHHHHH----------------------EEEE-EE--------------------EEEE------\RnfH
56312934 Azoarcus_sp_EbN1                              MKIGVAYSEPSH--------QVWLNLEVPDGTTVGAAIERSGILAQFPHID----------LTVQKVGVF--AKVVKLD------TPLRHGD-RVEIYRPITCD|
77389630 Rhodobacter_sphaeroides_241                   MIVGVAYAKPTV--------QVWKHVDVPEGTSAREAIERSGLLAQFPEID----------LAVNKVGIF--GAICPLD------RTLAEGD-RVEIYRPIHPE|
66047427 Pseudomonas_syringae_pv_syringae_B728a        IQIEVVYASVQR--------QVLKTVDVPTGSSVRQALALSGIDKEFPELD----------LSQCAVGIF--GKVVTDPAA----RVLEAGE-RIEIYRLLVAD|
67549235 Burkholderia_vietnamiensis_G4                 LSIEVCYALPDR--------QTLIPVSLPEGATVRAAIDASGVLALHPEID----------LAQAKTGVF--GKLAPLD------APLADHD-RVEIYRPLIVD|
68245723 Magnetococcus_sp_MC_1                         MRVAVTYAQPNR--------QLLLEFEVPEGTTAQQAVERSGILSKFPDIN----------LAEQKLGIY--AKLVEND------QVLEEGD-RVEIYRPAKGK|
71846749 Dechloromonas_aromatica_RCB                   MQIGVAYSEPSQ--------QIWLNIEVPDESSVKEAIERSGILKQFPHID----------LSTQKVGVF--GRLVKLD------AALKPGD-RIEIYRGIIAD|
59712607 Vibrio_fischeri_ES114                         IHVEVVYALPTE--------QVVFKLAVKAEQTVEEIIVQSGVLERYPEID----------LKVNKVGVF--SRNVKLD------STIRDKD-RIEIYRPLLAD/
FINAL                                                  --EEEEE-----------------EEE-------HHHEEE----------------------EEEEEEE----EE------------------EEEEEE-----\TGS
5107656  Escherichia_coli                              -MPVITL-------------PDGSQRHYDHAVSPMDVALDIGPGLA---------------KACIAGRVN--GELVDAC------DLIENDA-QLSIITAKDEE|
730881   Saccharomyces_cerevisiae                      VPLKIVLK------------DGAVKEATSWETTPMDIAKGISKSLA---------------DRLCISKVN--GQLWDLD------RPFEGEA-NEEIKLELLDF|
135177   Homo_sapiens                                  KPIKVTLP------------DGKQVDAESWKTTPYQIACGISQGLA---------------DNTVIAKVN--NVVWDLD------RPLEEDC-TLELLKFEDEE|
2983390  Aquifex_aeolicus_VF5                          EEVFVFTP------------KG-DLVVLPKGSTPVDLAYKIHTEVG---------------NHCAGAKSN--GRIVPLN------YELKSGD-VVEIITNPNKS|
1710082  Shigella_flexneri                             DRVYVFTP------------KG-DVVDLPAGSTPLDFAYHIHSDVG---------------HRCIGAKIG--GRIVPFT------YQLQMGD-QIEIITQKQPN|
416555   Drosophila_melanogaster                       RLQRIYTKPKGQLPD-----YNSPVVLHNERTSIEDFCNKLHRSIAKEFKYAL--------VWGSSVKHQ--PQKVGIE------HVLNDED-VVQIVKKV---|
2120160  Methanocaldococcus_jannaschii                 GFIKIYLKPQGKKPD-----FDEPLIMR-RGATVKDVCEKLHKDFVRNFRYAQ--------VWGKSAKHP--GQRVGLD------HKLEDGD-ILTIVIKR---/
FINAL                                                  ---EEEEHHHHHH---------EEEE------HHHHHHHH----------------------EEEEEEE------------------------EEEEE------\Ub fused to Mut7-C
71915653 Thermobifida_fusca_YX                         ASITLRFDPTLRPLLAPRNRTDLLHVNHDPAASLSHVVESLGVPL----------------TEIGELRIN--GTTASPS------QHPQPGD-LIEVLTVPKPQ|
20520977 Streptomyces_coelicolor_A32                   PEIHVEFAPELHLFVPRARPTGVASAATDGVSTLGHLVESLGVPL----------------TEVGALLVD--GREVPPG------HIPAGGE-SVRVRPVRHPQ|
54016307 Nocardia_farcinica_IFM_10152                  SGIELRLYAELNDFLPPQDRQDALWRPVRPHQTVKDIVEAAGVPH----------------TEIDLLLVN--GESVGFE------HHPRPGD-RLAAYPMFESL|
4981308  Thermotoga_maritima_MSB8                      KIAFFRFFGRLNDFFRN--SERIKTHRFTGFQTVKDRIEALGVPH----------------VEVSLITLN--GKPVGFD------HMVEDGE-LFFVYPEFQNI|
76785598 Mycobacterium_tuberculosis_F11                GYVDVRAYAELNEFVELQARGLTVRRPFRSHQTVKDVLEAMGIPH----------------TEVDLILVN--GDPADFS------YRPVAGD-RIAAYPMFEAL|
68554875 Ralstonia_metallidurans_CH34                  VTATFRFYEELNDFLAPAQRRRDLSCPCARAATVKHMIEALGVPH----------------TEVELILVN--GESSPFE------RIVCDGD-RIAVYPKFESF|
67666690 Burkholderia_cenocepacia_HI2424               ATASLRVVVELNAFLASQQRDRAFAHACARDATVKHAIEALGVPH----------------TEIGRLYVN--DAPAALD------RPLDDGD-RVEVLPERAGP/
FINAL                                                  -HHHHHHEEEEEEE---------E---------HHHHHHHHH------------------------EEEE-----------------E---E-EEEEEEEEEE-\ub-like with E2 proteins conserved
71847777 Dechloromonas_aromatica RCB                   MTIAVNEIRRVFRY------NGVQLPD-VPGMEPKEVRDLYSAQY----------------PELISAEIE--A------------GDVVNGV-QEYTFRKAVGT|in operon
67908730 Polaromonas_sp_JS666                          ILVSTTVLKRVFMS------NGNPLTDPDPSMSPAAVKDFWSAMY----------------PELLNAEVQ--G------------PVSKDGE-LTYTFHRTTGT|
84357757 Burkholderia_cenocepacia_PC184                --MEIETLAREFSY------NGAKLADPAPTFTLQQIRDFYSQTY----------------PELTNAEIE--G------------PVIKGNR-NVYTFRRAVGT|
17428677 Ralstonia_solanacearum                        --MQTIQLTREFRY------NGVRLADPSPQFTLEQVRDFYANTY----------------PEILNADID--G------------PSVEGTL-QVYGFRRAVGR|
29339958 Bacteroides_thetaiotaomicron_VPI_5482         MALDIKGLKRVFILKKGN--DTLTLEDPDSRMSLSEVTDFYSMNY----------------PELTTATLH--G------------PELEEDR-AIYRFKTTIGT|
71839548 Pelobacter_propionicus_DSM_2379               --MQITTLTRTFKY------NGATLRDPDPKQTPEQVKEFYSMAY----------------PELTTAVVE--G------------PEENNGQ-LQYSFRKGAGT|
38637971 Cupriavidus_necator                           MALEIKKLLRQFSY------NGMSFVDPGPAFTPEQVRDIYSAQY----------------PELTTASVD--G------------PEVKGEV-ASFTFVRAAGA|
84717440 Polaromonas_naphthalenivorans CJ2             MALIAKTISRTFKF------NGMTLADPSPEMDMETVKRFYANQY----------------PELLNSVVE--G------------PVTKGTV-STYTFIRAVGA/
FINAL                                                  ---EEEEE--H---------HHH-EEEEEEE--HHHHHHHHHHHHHHHHHHHH--------EEEEE-------HHHHHHHH------------EEEEEEEE---\TAPI
76556246 Phage_BP_4795                                 PLARICLHGDL---------QRFGRRLSLYVNTAAEAIRALSLQVPGFRRQMNEGW-----YQIRIAGDDT-APEAVYARLH---EPLGEGT-VIHIVPRLAGA|
215124   bacteriophage_lambda                          GMARICLYGDL---------QRFGRRIDLRVKTGAEAIRALATQLPAFRQKLSDGW-----YQVRIAGRDV-STSGLTAQLH---ETLPDGA-VIHIVPRVAGA|
11877308 Neisseria_meningitidis_phage_2120             -MITVCLYGGL---------REYGRRFVLHVETPAEALHALFTQIKGLRQRIRDGV-----YQVRFDGKDQ-SEETIGSV-----FRRPADG-VLHIVPRVQGA|
45686326 Enterobacteria_phage_T1                       DVKVIKLSGSLG--------RRFGVFHRYAVDSYPEAIRALSSQVDGFKEYMQSEVGSRSKFAIFVDGVNV-GHHEE--------EKFKCAK-EIRIVPIPTGS|
71834086 Bacteriophage_JK06                            NVIDVKLGLGLG--------RKFGKLHKLCVKTVPEAMRALSVNIPEFKEFMRSHVGQNTRFAVFVDGKNV-NEHKI--------NDLETVS-EIRIMPIPQGR|
46402106 Bacteriophage_phiKO2                          VMTRIELSGILG--------KKFGAYHERLVSTTSEGIQALCCTIDGFEKFLNNSKEKGLTFAIFKGKKNI-GKDDL--------GFPVNGD-VIRIVPVIIGS|
9634139  Enterobacteria_phage_HK022                    VMTRIELSGVLA--------KTYGRVHHRLVRTTAEAINALAKTINGFEKFLNTSKARGLTYAVYRDKKNI-GVDDL--------GFPVTGE-VIRIVPVVIGS|
17975181 Bacteriophage_phiE125                         TFRTIRLYGVLG--------GRFGRVHRLAVSSTAKAVRALSVLIPGFRAFLTSARDGGLTFAVFNGRRNL-GEDEL--------EHPVGRD-EIRIAPVIVGS|
77864688 Burkholderia_cepacia_phage_Bcep176            KLREVRLYGIAG--------TRFGRVHRLAVSSTAEAVRALSVLLPGFRKFLLEARDNGLTFAVFNGRRNL-SQDDL--------TAPVGDE-AIRIAPVIIGS/
FINAL                                                  --EEEEEE--------------EEEEEEE--HHHHHHHHHH-----------------------EEEEE----EEE----EE---EEE-----EEEEEEE----\TAPI+protein J
85716602 Nitrobacter_sp_Nb_311A                        PAATVSVYGTTHPLNAVA--GARIHCRVPAGWSITEILGEALSHKPGWHR-----------RRDLIVRIN--DHIIPEENWSR--VRVKQGA-TVTFIPRLQDG|
66392071 Xanthomonas_campestris_pv_pelargonii_phag     THQVIVSPHPVVVDD-----QKNLILAFKQGESLFEILSRSVDNFE---------------EREWVVTIN--GRRVPVEMWTK--AFPKPGH-IIEVR--GNVG|
33568295 Bordetella_bronchiseptica_RB50                MPALMVVHNPFVASEG----RKAYCAAFLPGETLGRYCERMGVALP---------------SRVVNVWHN--GRPVPLALWQR--LIPRQGD-QVVIRAKGEGG|
46449977 Desulfovibrio_vulgaris_subsp_vulgaris_str     KADVVSVTGCPHPFRP----GDRVHDVVPVGGTLESIVVRGLDDMGVPEAL----------RGCGHAFVD--GEYVPRDRWAD--VTPRAGS-TVTYRLVPAGG|
67545284 Burkholderia_vietnamiensis_G4                 QSAVVLLRNPFQP-------SQREVMVAHPTQTIRQWLGAQGIAEF---------------DQPTVCIKN--DAPVLRTDWAV--T-PIDG--VVLFITLPQGG|
23015894 Magnetospirillum_magnetotacticum_MS_1         TASVIIIANPFEPV------ASRSVHAIVAGVTVGELLLDCGIDPDRW-------------ADGPEIRIN--GNVVAAEIFAV--RVIGEDE-IISIIRWPLGG|
78033450 Magnetospirillum_gryphiswaldense              TASIVIVTNPFEPV------ASRSVHAVESGITLGGLLQACGIAEDCW-------------SDGPEILIG--GMTVPVGIYAV--RAIVDGE-VVTVIRWPQGG/
FINAL                                                  ----EEE-----------------EEE----HHHHHHHHH-------------------------EEEEE-------------------E------EEEEEE--\fusions to E1-like proteins
57168916 Campylobacter coli RM2228                     --MRIKFN--------------GKELDTKLSTSLDFFKSVSK-------------------NENDVWIIN--GFAT---------KENIKIH-ENDELFCIERN|
57166736 Campylobacter jejuni RM1221                   -MMRVKFN--------------GKELDTDFKTSLEFFENISK-------------------NENDVWIIN--GFAT---------KENIALN-EDDELFCIERN|
71837115 Pelobacter propionicus DSM 2379               -MIQIRLN--------------EKTIMVDDGLTLAMLAKQRR-------------------PGADVLILN--GFPA---------EDDTQIN-DGDAVFLIKRG|
77544308 Pelobacter carbinolicus DSM 2380              --MHIWIN--------------EQPHNISEDARLFEMRDRFK-------------------PQADVVILN--GFPV---------TSDRPLS-NGDRIVLIRRG|
68178158 Desulfuromonas acetoxidans DSM 684            --MIIVLN--------------ENKIQVEENQSLFDLRDQIK-------------------PEADVLICN--GLPI---------QSDRTLQ-PFDHVILIRRG|
18145265 Clostridium perfringens str. 13               --MNIKIN--------------EKWREVKENCTVYALKNEEF-------------------PDSHVIVLN--GFPL---------VEDKKLK-DGDRIVFIKKG|
28203841 Clostridium tetani E88                        --MKIYVN--------------EIFLNVEEDIDVFKLKNKIK-------------------KDADIVIYN--GFPI---------NNNIVLK-PLDRIVFIKRG|
77683437 Alkaliphilus metalliredigenes QYMF            --MKLIVN--------------EDEMDVKKGTTAFEVRNKVK-------------------KDADVVVYN--GFII---------KEDVLLQ-EGDLITLIQRG/
FINAL                                                  -EEEEE--------------EEEEEEEE-----HHHHHHHHH---------------------EEEEEEE---EEE-------------------EEEEEEEE-\TmoB
48094248 Pseudomonas_sp_OX1                            ATFPIMSNFERD--------FVIQLVPVDTEDTMDQVAEKCAYHSINRRVHPQP-------EKILRVRRHEDGTLFPRGMI----VSDAGLR-PTETLDIIFMD|
78693154 Bradyrhizobium_sp_BTAi1                       ALFPLQANFRGD--------FVVLLVPVDDGDTMSVVADKVAQHAVGLRVAE---------KNASKCVYHN-GKELPSAIT----VAQSGIQ-PMDWIEVAYV-|
68556036 Ralstonia_metallidurans_CH34                  ALFPLSSNFEGD--------FVLQLVAVDTENTMDEVAAAAAHHSVGRRVKARP-------GHILRVRQQGSKECLPRTMK----VADSGLK-PTECVEVIWEP|
45479222 Pseudomonas_mendocina                         SAFPVHAAFEKD--------FLVQLVVVDLNDSMDQVAEKVAYHCVNRRVAPR--------EGVMRVRKHRSTELFPRDMT----IAESGLN-PTEVIDVVFEE|
71849051 Dechloromonas_aromatica_RCB                   ALFPLTSNFEGD--------FVLQLVAVDSENTMDEVAAAAAHHSVGRRVRARP-------GQILRVRRQGGEEFLPRTMR----VSESGLK-PTETVEIIWEA|
86565792 Frankia_sp_CcI3                               ALLPLSAVFEHD--------FVSLLVAVDDADTVEVVGQKIAHHVVGRRLPAS--------DAPVGIRHN--GQVLAREAR----IGEAGVG-PLDHVEAFFDE|
72122837 Ralstonia_eutropha_JMP134                     ALFPVISNFQYD--------FVLQLVAVDTENSMDEVAAAAAHHSVGRRVAPQP-------GKVVRVRRQGGDQFYPRDAR----IGDTDIK-PMESLEFIFCD/
FINAL                                                  EEEEEE-----------------EEE-------HHHHHHHH---------------------EEEEEE------EEEE--HH---HHHH-------EEEEEE--\repeat
84711628 Polaromonas_naphthalenivorans_CJ2             VVADEQLN-------------DRHLDLRDPVPTGRQILQAAEVRPVA--------------DYSIYAILPS-GEFEDLRLDE---TYDLRGR-GAERFVIFQTD|#1
69928899 Nitrobacter_hamburgensis_X14                  EVAGTDLA-------------FGPVIIRDRTPTGAQIAAAAGLTPAQ--------------DPYVLSFLPD-GELVEILASE---TVDLDE--GRRRFIVTSAD|
17134587 Nostoc_sp_PCC_7120                            KHYLVRID-------------DRSYKVDDPVITGGQLLDKASKRPVD--------------EYLIFQMLNN-GQLEEIRLDE---TVELRKP-GIERFITWRSD|
38423904 Synechocystis_sp_PCC_6803                     QQFRIQVD-------------QQQLMIPDPVPTGRQILEIAQKRPAD--------------EFLVFYLLPS-GQLEEIRLDE---TVDLRQT-GIERFITFRSD|
28806071 Vibrio_parahaemolyticus_RIMD_2210633          FFALDSLQ-------------FRSLSVQDPVPTGRQLIEIAGLDSFD--------------DYSLFAILPS-GDFEDIRLNE---TVDLRAR-GVERFIAFKTD|
68554444 Ralstonia_metallidurans_CH34                  ------LN-------------FIKIEIDDPVPLGRQVLTAAGMHGDD--------------NYSLFNILES-GDFEDVRLDE---QIDLRRP-GAERFIAFKSD|
77690161 Rhodopseudomonas_palustris_BisB5              RGMEYPVN-------------GAMAAFPDNVVNGREVLTRSGLVPAS--------------EYRLI-LVRN-GRTRLIGTDD---DVDLDKE-HGGSFRAFLSD|
39651045 Rhodopseudomonas_palustris_CGA009             LIADESFN-------------FRSFPFDDRQVTGAQIGEVFGAHPIS--------------DFVIIQQLES-LELETLRPTE---LADLRKS--VRFFV-IRGD|
14025878 Mesorhizobium_loti_MAFF303099                 TNFTFKLD-------------GRVVATNDAIISGREVRALGGLDPAS--------------DYILIQIADR-TS-RSIGLEE---AIDFREM-PHSEFLSFQGD|
77961668 Yersinia_mollaretii_ATCC_43969                LFAQENLA-------------FRAIEVNDPVPLGRQILIAAGLRAND--------------DYSLFAILET-GDFEDLRLDE---TFDLRGR-GAERFVAFQTD/
FINAL                                                  --EEEEEE---------------EEEE-----HHHHHHHH----------------------EEEEEEEE-----EEE--------EE-------EEEEE----\repeat
84711628 Polaromonas_naphthalenivorans_CJ2             RAFKFTID-------------DRQMEWGKPSISGKILKVLAGVPTD---------------TYDVYLEVRS-GGQDVLIRDTD--LIDLSKP-GIERFITLIRD|#2
69928899 Nitrobacter_hamburgensis_X14                  RSYRLTVD-------------GEQYDWPARMVTGATVRKLARVPAE---------------FL-VYLERQD-EPDRLIGNQD---IVNLGDK-GVEHFHARKQT|
67547440 Burkholderia_vietnamiensis_G4                 --YKIRID-------------KDYYVVDVPHMTGEQILGLAGKTSA---------------GY-LLSEKVH-GQMRPVAPAQ---TVDFTAH-GVERFATIPKE|
17134587 Nostoc_sp_PCC_7120                            RSFRFVID-------------GRRFEWGAPIITGLKLKELAGVDLA---------------SYGVWLELRG-AEDRPIADNE---SVDLQAP-GVERFFTGKKT|
38423904 Synechocystis_sp_PCC_6803                     RSFRFVID-------------GRRFEWGIPLISGLKLKQLAQVSPQ---------------AYGVWLEVRG-GEDRPIADHE---TVNLEAP-GVERFFTGKKT|
28806071 Vibrio_parahaemolyticus_RIMD_2210633          RDFKFSLK-------------GRQIVWGKSEIDGSDLYFLADV-AD---------------EQAIFLDVRG-GTDRLIEPDD---TVDLSEA-GIEHFVVADKP|
68554444 Ralstonia_metallidurans_CH34                  RNFKLTVN-------------GSQVVWGRPTISGADLYALSKP-AD---------------GEAVFMVVSG-GEDRQIERED---DVDLAAP-GVERFENAPKR|
77690161 Rhodopseudomonas_palustris_BisB5              RDFGFTVD-------------EVGQVWGTADMEVDEFLRIWPQHPE---------------HR-WVLERDD-EPDTVLTPGG---VLSFGPK-GVEHVVSRKDA|
39651045 Rhodopseudomonas_palustris_CGA009             ATYTFIVD-------------GLTMVWPKKTITGKAVKMLTNKDED---------------DIEVLLERED-RPDKVIGDDD---DIQLAAD-GVEKLKTRYAK|
14025878 Mesorhizobium_loti_MAFF303099                 RAFSFTVN-------------ERGWEWGSATISAADIYRYASIDED---------------LE-LIL--DS-AGDTVIPADG---AVTLGGQ-GVERIRSREAK/
FINAL                                                  -EEEEEEE------------------------HHHHHHEE---------------------EEEEEEEEE-----------------EEEEE--EEEEEEE---\repeat
14025878 Mesorhizobium_loti_MAFF303099                 KTVVIKVN-------------GRSRTVPRRKHSYREIALLAYPDA-NFEK-----------FKYTITYLKG-VHGA-EGDLVE--GENIEVKNGMVFNVRRSDK|#3
28806071 Vibrio_parahaemolyticus_RIMD_2210633          PDYIITVN-------------SREHVLDDPNVTYEQIVSFEFQYPPSNPN-----------TCYSMTYRHA-KSKPHAGELAAG-GSVIVKKKGTVFNVTATDK|
68554444 Ralstonia_metallidurans_CH34                  PKVVIIVN-------------GTKEELPAPLVTFDQLVALAYPGQPPQPG-----------ITYSITYYKV-ASYPHQGPMAP--GGSVEAKNGSIFNVGRTIQ|
39651045 Rhodopseudomonas_palustris_CGA009             TTVTIIVE-------------GTPHKWDKKKISYAEVVTLEVSDYEHHPD-----------ITYSVNFTNG-PHNRPEGDLAK--GESVKVRDGMIFSVSETGQ|
88795473 Alteromonas_macleodii_Deep_ecotype            KIFEIIVN-------------GRMKSVEDKFLTFVEIVKLAFGEFKECQN-----------QIYTMTFKRG-VGKK-EGSLVL--GDKVRIKDGVIFNVTATNK|
86566459 Frankia_sp_CcI3                               KTVEIIVN-------------GRRRTVVKGELSFDEVVALAFDPVPAGDN-----------VDFTITFRRG-HGDKPEGTLRP--GGTVKIKEGMIFDVTATDR|
69928899 Nitrobacter_hamburgensis_X14                  QNVLIEIA--------------TPTVVVAD--AMRQAGFDPAQPWHIFLKVQDQ-------TKREVAANYV-LDLRTPGIEKLR-LIPKDVNNGEACAPR----/
consensus/100%                                         ........................................................................................................
consensus/95%                                          ....................................h............................................................h......
consensus/90%                                          ....h...........................s...h............................................................h......
consensus/85%                                          ..h.h...........................s...h................................p...........................h......
consensus/80%                                          ..h.h...........................o..ph...h.........................h..ps.......................h..h......
consensus/75%                                          ..h.l.h.........................o..phh..h.........................h..ps....................p..hp.h....ss
consensus/70%                                          ..h.l.h.........................o..phhp.hs........................h..ss....................p..lp.h....ss


----------------------------------------------------------------------------------------------
II. SELECTED ALIGNMENTS OF NEWLY-IDENTIFIED BETA-GRASP DOMAINS

Presented here are alignments of newly-identified and previously uncharacterized beta-grasp
lineages, as well as associated novel domains (such as the conserved cystein cluster found in
the NPL4-N lineage and the C-terminal domain of BofC) mentioned in the text. Alignment layout
is similar to that described above in Section I.
----------------------------------------------------------------------------------------------

I. Newly-identifies beta-grasp-like domains

Rb1cc1 (N-terminal domain)

FINAL                               --EEEEEE---EEEEEEHHHHHHHHHHHHHHHHHH-------EEEEE----------EEEEE-------EEEEE
ALIGN                               ---EEEEE----EEEE-HHHHHHHHHHHHHHHHHHHHH----EEEEE-----------EEE---------HEEH
HMM                                 --EEEEEE---EEEEHHHHHHHHHHHHHHHHHHHH---HHH-EEEEE-----E----EEEEE------EEEEEE
FREQ                                --EEEEEE---EEEEE----HHHHHHHHHHHHHH------EEEEEEE------------EEE-------EEEEH
PSSM                                --HHHHHH----EEEEEHHHHHHHHHHHHHHHHHH-------EEEEE------------------------EE-
76634351 Bos_taurus                 MKLYVFLVNTGTTLTFDTELTVQTVADLKHAIHSKYKIAIQHQVLVVNGGECMAADRRVCTYSAGTDTNPIFLF
62648563 Rattus_norvegicus          MKLYVFLVNTGTTLTFDTELTVQTVADLKHAIQSKYKIAVQHQVLVVNGGECMTADRRVCTYSAGTDTNPIFLF
14994303 Mus_musculus               MKLYVFLVNTGTTLTFDTELTVQTVADLKHAIQSKYKIAIQHQVLVVNGGECMAADRRVCTYSAGTDTNPIFLF
55630676 Pan_troglodytes            MKLYVFLVNTGTTLTFDTELTVQTVADLKHAIQSKYKIAIQHQVLVVNGGECMAADRRVCTYSAGTDTNPIFLF
73999091 Canis_familiaris           MKLYVFLVNTGTTLTFDTELTVQTVADLKHAIHSKYKIAIQHQVLVVNGGECMAADRRVCTYSAGTDTNPIFLF
55727104 Pongo_pygmaeus             MKLYVFLVNTGTTLTFDTELTVQTVADLKHAIQSKYKIAIQHQVLVVNGGECMAADRRVCTYSAGTDTNPIFLF
40788906 Homo_sapiens               MKLYVFLVNTGTTLTFDTELTVQTVADLKHAIQSKYKIAIQHQVLVVNGGECMAADRRVCTYSAGTDTNPIFLF
91083967 Tribolium_castaneum        -MLFVFQVDTGRMMTFDMSLALESVQNLKSHVELAFKIPVDKQVLLISGGEHLRPDDRVCSYPAGTDTNPIFLF
58392771 Anopheles_gambiae_str_PEST -MMFVFHVDQGRMLTFKMECMFEDIRRLKELIERNHAIPARSIVLLVSGGELLEDESRACHYATGTDTNPIYMF
66519901 Apis_mellifera             -MLYIFHVDTGTTITFDIKLALQTVAQLKEAIERECGVVSAHQVLLMSGGESLEPTARVCSYSAGTDTNPIYLF
54638781 Drosophila_pseudoobscura   MMLYVFHVDVGRMLSFDMNVALQSVENLKETIQKLHGIPAVNIVLLVSGGEMLTHSTQVSCYSAGTDTNPIYMF
47271228 Drosophila_melanogaster    MMLYVFHVDVGRMLSFDMNVALQPVEHLKETIQKLHNIPAANIVLLVSGGEMLTHSTQVSCYSAGTDTNPIYMF
47220359 Tetraodon_nigroviridis     MKLYVFQVNNGSTLTFDTDLAVQTVLELKHAIQAKYKIAIQHQVLVVNGGECMVVERRVCSYSAGTETNPIFLF
68427344 Danio_rerio                MKLYVFQVNNGSTLTFDTELAVQTVLDLKHAIQAKYKIAIQHQVLVVNGGECMVAERRVCSYSAGTDTNPIFLF
58702040 Xenopus_laevis             MKLYVFLVNTGTTLTFDTELAVQTVTDLKHAIQTKYKIAVHLQILVVNGGECMAPDRRVCSYSAGTDTNPIFLF
53133588 Gallus_gallus              MKLYVFLVNTGTTLTFDTELAVQNVADLKHAIQAKYKIAIQHQVLVVNGGECMAPDRRVCSYSAGTDTNPIFLF
consensus/100%                      .bhalF.Vs.Gp.hoFc.ph.hbsl.pLKp.lp....ls...blLlhsGGE.h..p.bsspYssGT-TNPIahF
consensus/90%                       .bLaVF.VssGp.loFD.plslbsV.pLKc.Ip..a.Ish.pbVLllsGGE.h..ppbVssYuAGTDTNPIahF
consensus/85%                       .bLYVF.VssGp.LTFD.plslQsV.pLKcsIp.ba.Ish.pbVLlVsGGEhh.sppRVCsYSAGTDTNPIahF
consensus/80%                       MbLYVF.VssGp.LTFD.cLslQoV.cLKcsIp.bapIshppQVLlVsGGEhhss-pRVCoYSAGTDTNPIaLF
consensus/75%                       MbLYVFbVssGoTLTFD.-LslQoV.cLKcAIppcaKIslp+QVLlVsGGEhhss-cRVCoYSAGTDTNPIFLF

CLU-1/eif-3 p135

FINAL                                                  --EEEEE--------EEEE------------HHHHHHHHHHHH-------EEEEEEEEE------------------EEE-----EEEEEEEEEE-EE-------EEEEEE-----
ALIGN                                                  ---EEEE----------E-------------HHHHHHHHHHHH--------EEEEE--------------------------------HHHHHHH-HH-------EEEEEE-----
HMM                                                    -----E-----------EE------------HHHHHHHHHEHHHH----EEEE-EEEEE------------------EEEEE---EEEEEEEEEE-EEEEEE---EEEEEE-----
FREQ                                                   --EEEEE------E-EEEE-------------HHHHHHHHHH---------EEEEEEEE------------------------------HHHHHH-HH-------EEEEEE-----
PSSM                                                   ----------------EEE---------E---HHHHHHHHHHHH----------EE-----------------------------EE--EEEEEE----------EEEEE------
115448305 Oryza_sativa_japonica_cultivar_group         LYPVSVKTQ-SGEK-LELQ---------LSPGDSVIDVKQFLLDA-PETCFYTCYDLLL------------------HTKDGSTHELEDYNEIAE-IADITAGGCSLEIVAAIYDE
42565852  Arabidopsis_thaliana                         LYPVSVKTQ-SGGK-MELQ---------LNPGDSVMDIRQFLLDA-PETCYFTCYELLL------------------RNKDGETHHLEDYNEISE-VADITIGGCSLEMVAALYDD
79345548  Arabidopsis_thaliana                         LVEITVTTP-YETQ-VILK---------GVSTDKIIDVRRLLASH-VETCHFTNYSLSH---------------------KVKGHKLNDNIQVLS-L-----KPCFLRMIPEEYLE
50251671  Oryza_sativa_japonica_cultivar_group         VLDVTVETP-DYTQ-LTLK---------GISTDKILDVRKLLAVH-VDTCHLTNYSLSH---------------------EVRGAQLKDTVEVAS-L-----KPCHVSIVEEGYTE
38344005  Oryza_sativa_japonica_cultivar_group         AIDVTVVTP-YESQ-VTLK---------GISTDRVLDVRKLLGSN-VETCHLTNYSLSH---------------------VTRGQRLEDGVEIVS-L-----KPCSLTIVEEEYAT
92867765  Medicago_truncatula                          LVDIIVVTP-YDSQ-IVLK---------GISTDKILDVRKLLAVK-VETCHFTNYSLSH---------------------EVKGQRLNDRVEVVT-L-----KPCLLRMVEEDYIE
34395384  Oryza_sativa_japonica_cultivar_group         AIDITVNLP-DQSH-VILK---------GISTDRIIDVRRLLCVN-TATCAITNYSLSH---------------------ELRDGRLKDGADIAT-L-----KPFTLTLVEEEYDE
42561588  Arabidopsis_thaliana                         IVDVIVNLP-DETE-AILK---------GISTDRIIDVRRLLSVN-FDTCHVTNYSLSH---------------------EIRGSRLKDTVDVSA-L-----KPCVLTLTEEDYNE
71017859  Ustilago_maydis_521                          AAASANGLPETPSP-LKVA---------VTPQETLNDLRVTITDS-PEGYWLGAFCFRK--------PLASPNSTAKGGKVQLGERVPEWTELREIFEGVDKDKRELHVTHVPFNE
66801007  Dictyostelium_discoideum_AX4                 SFQISIKTPAEIGT-INIQ---------VQPTDTLIDIQSFLYET-SETCLYSSFEFRL-----------------------YGKQIPEYSELSS-IEGLV-EGATLEMVPVDYNE
3122264   Dictyostelium_discoideum                     SFQISIKTPAEIGT-INIQ---------VQPTDTLIDIQSFLYET-SETCLYSSFEFRL-----------------------YGKQIPEY-QLSS-IEGLV-EGATLEMVPVDYNE
118399927 Tetrahymena_thermophila_SB210                SIKVSLHLQ-GKYL-LPLE---------IAPSDTLLEIRQFLSDS-TVLYFFSNYHFVY-----------------------QNQKLNEYVEFST--YNIQ-NDEVLEIKFDPFDE
50405012  Paramecium_tetraurelia                       KEESVKLYLDFYDK-YTWP---------LEIAETLLEVRQYLTES-TILSLFQNFYFSH-----------------------KGQRINEYSEFS-----IP-DGGKLQVLLDEFNE
63054712  Schizosaccharomyces_pombe_972h_              SVDIDVIFPDHTQT-LSFS---------LLLSNTIHDVRQVILEL-MLAPPHTCFHLEY-----------------------KREKLHSFLEIGQ-IPHLK-LSKTRKIVLEVVLD
7491693   Schizosaccharomyces_pombe                    SVDIDVIFPDHTQT-LSFS---------LLLSNTIHDVRQVILEL-MLAPPHTCFHLEY-----------------------KREKLHSFLEIGQ-IPHLK-LSKTRKIVLEVVLD
58261688  Cryptococcus_neoformans_var_neoformans_JEC21 VPKPKDSTE-PLDR-ITLY---------PQPQETIQDIKLLINDW-VGAYWLGPYSLQLPFVKGEDGRGKIYSKKKDFSEVRAGEKLNEWLEVQDAFEHLQ-EGEERVLEAVREPY
50547209  Yarrowia_lipolytica_CLIB122                  TLQVTFPDP-ELPP-LSLT---------VSPEESVQEIRNYIRDAFVQERCITSFTLNL-----------------------NGQPIDGFESLAE-IEGLE-SGATIELTNAPYNE
39976717  Magnaporthe_grisea_70_15                     GEQIPEVLPQNSEK-IPIA---------VSPHEQVHEVRQSIIEM-PNALQYSCFHLEH-----------------------KGERINDFAQISE-IKDIA-DGDEIHLVEDPYTE
85082895  Neurospora_crassa_OR74A                      PFVVTIVLPNTTET-LDIP---------VSPMEQIHEIRQSIIEH-PIAIEFSCFHLEF-----------------------NGKKINDFIQVSD-VEGLE-HGAQLHLVEDPYTE
116207424 Chaetomium_globosum_CBS_14851                PTEEDAEQP---DD-APFL---------VSPLEQIHEIRQSVIEH-PVAVQYSCFHLEH-----------------------NGQRINDFVQVSD-VEGLA-ADSELHVVEDPYTE
46122019  Gibberella_zeae_PH_1                         LINLTIVLP-DANA-SKMQ-------IMVSSQEQVHEIRQSIIDL-PSAFQYTCFHLEF-----------------------NGEKINDFIPLAE-IPELG-TTPEFHIVEDPYTE
111056763 Phaeosphaeria_nodorum_SN15                   IFQIKIKLP-H-EP-FEIPMTVRTNFRHISTAEQVQDLRQSIIEM-PNTFQYSCFHLEH-----------------------KGQRINDFVDLSE-VPELG-PDSVLEVKEDPYNE
119187429 Coccidioides_immitis_RS                      LFQITVKLP-H-EP-YKIQ-------VMVSNQEQVQDVRQSIVEL-PGTFQYTSFHLEH-----------------------NGERINDYVELSE-VKDLK-PDAEIVLVEDPYTE
115396296 Aspergillus_terreus_NIH2624                  LFQISVKLP-H-EP-YKIQ-------VMVSSQEQVQDVRQSIVEL-PSTFQYTCFHLEF-----------------------NGKRINDFVELSE-VPDLK-ADSEIVLVEDPYTE
83767648  Aspergillus_oryzae                           LFQISVKLP-H-EP-YKIQ-------VMVSSQEQVQDVRQSIVEL-PSTFQYTCFHLEF-----------------------NGKRINDFVELSE-VPDLK-ADSEIVLVEDPYTE
67537476  Aspergillus_nidulans_FGSC_A4                 LFQISVKLP-H-EP-YKIQ-------VMVSSQEQVQDVRQSIVEL-PGTFQYTCFHLEF-----------------------NGKRINDFVELSE-VPGLQ-ADSEIVLVEDPYTE
121705642 Aspergillus_clavatus_NRRL_1                  LFQISVKLPHEPHK-IQVM---------VSSQEQVQDVRQSIVEL-PGTFQYTCFHLEF-----------------------NGKRINDFVELSE-VEDLK-ADSEIVLVEDPYTE
119491767 Neosartorya_fischeri_NRRL_181                LFQISVKLP-H-EP-YKIQ-------VMVSSQEQVQDVRQSIVEL-PGTFQYTCFHLEF-----------------------NGKRINDFVELSE-VEGLK-ADSEIVLVEDPYTE
70999644  Aspergillus_fumigatus_Af293                  LFQISVKLP-H-EP-YKIQ-------VMVSSQEQVQDVRQSIVEL-PSTFQYTCFHLEF-----------------------NGKRINDFVELSE-VEGLK-ADSEIVLVEDPYTE
113418126 Homo_sapiens                                 GECTLPGAALVLGA-LSLA--------EVLPQEIKQEIHQVLMDH-GVPCHYTCFLLHP-----------------------EDSTLERFLVLHS-IQGLQ-EDSVLCKVEVCLEV
119575146 Homo_sapiens                                 TYSPLSSQP-VLGA-LSLA--------EVLPQEIKQEIHQVLMDH-GVPCHYTCFLLHP-----------------------EDSTLERFLVLHS-IQGLQ-EDSVLCKVEIHGLS
12653557  Homo_sapiens                                 GLFCGDPGP-EIEP-FSLW---------VFPQEMVLEIHQLFMDH-EYPCHHITSHCTW-----------------------VAAHWTTSQSCAA-WQGCR-RVCCSTWWKSPAQC
39590819  Caenorhabditis_briggsae                      LVKVTIQ-PSCGEA-FDLH---------LSDNELVQELYQTLLDR-EATCHRTCFSLYL-----------------------NGTAVDNYSEVRS-VPGFI-DGCTLNVVDEPYTV
17552758  Caenorhabditis_elegans                       FVKITIQ-PSCGDA-FELH---------LSDNELVQELYQTLLDR-EATCHRTCFSLYL-----------------------NGTAVDNYSEVRA-IPGFV-DGCTLNVVDEPYTI
54635714  Drosophila_pseudoobscura                     GIHVNISCP-GSEL-LTVQ---------LSSMELVQEIHQLLMDR-EESCHRTCFSLQL-----------------------DNVTLDNFAELKT-IEQLE-SGSTIKVVEEPYTM
40882449  Drosophila_melanogaster                      GITVNISSP-GADL-LCVQ---------LSSMELVQEIHQLLMDR-EETCHRTCFSLQL-----------------------DNVTLDNFAELKS-INNLE-QGSTIKVVEEPYTM
110755270 Apis_mellifera                               GFTVKIVSP-GAEP-FDIQ---------VSSMELVQEIHQLLMDR-EDTCHRTCFSLQL-----------------------DGNTLDNFAELKN-IEGLK-EGSVIKVVEEPYTM
91078432  Tribolium_castaneum                          GFSIKILSP-GAEP-FDIQ---------VSSMELVQEIHQLLMDR-EDTCHRTCFSLQL-----------------------DGNTLDNFAELKN-IEGLK-EGSVIKVVEEPYTM
118793076 Anopheles_gambiae_str_PEST                   GFTVQVLSP-GVEP-LSIQ---------VSSMELVQEIHQLLMDR-EDTCHRTCFSLQL-----------------------DGRTLDNFAELKN-IDGLQ-EGSVIRVVEEPYTM
108883958 Aedes_aegypti                                GFTVQILSP-GVEP-LSIQ---------VSSMELVQEIHQLLMDR-EDTCHRTCFSLQL-----------------------DGVTLDNFAELKN-IEGLK-EGSIIKVVEEPYTM
115729103 Strongylocentrotus_purpuratus                AFMVKIVPP-ACEA-FDLQ---------VSPQEMVQEIHQVLMDR-EDTCHRTCFSLQL-----------------------DGNVLDNFAELKN-IEGLK-DNSVIKVVEEPYTV
109488518 Rattus_norvegicus                            VPGLRSWAP-GMEP-FSLQ---------VSPQEMVQEIHQVLMDR-EDTCHRTCFSLHL-----------------------DGNMLDHFSELRS-VEGLQ-EGSVLRVVEEPYTV
109491279 Rattus_norvegicus                            KEEGSSEPP-RENG-SSLQ---------VSPQEMVQEIHQVLMDR-EDTCHRTCFSLHL-----------------------DGNMLDHFSELRS-VEGLQ-EGSVLRVVEEPYTV
119610940 Homo_sapiens                                 GFSVKILAP-GIEP-FSLQ---------VSPQEMVQEIHQVLMDR-EDTCHRTCFSLHL-----------------------DGNVLDHFSELRS-VEGLQ-EGSVLRVVEEPYTV
73967262  Canis_familiaris                             GFSVKILAP-GIEP-FSLQ---------VSPQEMVQEIHQVLMDR-EDTCHRTCFSLHL-----------------------DGNMLDHFSELRS-VEGLQ-EGSVLRVVEEPYTV
74186877  Mus_musculus                                 GFSVKILAP-GIEP-FSLQ---------VSPQEMVQEIHQVLMDR-EDTCHRTCFSLHL-----------------------DGNMLDHFSELRS-VEGLQ-EGSVLRVVEEPYTV
119911688 Bos_taurus                                   GFSVKILAP-GIEP-FSLQ---------VSPQEMVQEIHQVLMDR-EDTCHRTCFSLHL-----------------------DGNMLDHFSELRS-VEGLQ-EGSVLRVVEEPYTV
74152249  Mus_musculus                                 GFSVKILAP-GIEP-FSLQ---------VSPQEMVQEIHQVLMDR-EDTCHRTCFSLHL-----------------------DGNMLDHFSELRS-VEGLQ-EGSVLRVVEEPYTV
118404814 Xenopus_tropicalis                           GFTVKVQVP-GVET-FSIQ---------VSPQEMVQEIHQVLMDR-EDTCHRTCFSLQL-----------------------DGNVLDNFAELKT-IEGFQ-EGSVLKVVEEPYTV
117606121 Danio_rerio                                  GFTVKIQAP-GTEP-FDLQ---------VSPQEMVQEIHQVLMDR-EDTCHRTCFSLQL-----------------------DGNVLDNFAELKS-IEGLQ-EGSLLKVVEEPYTV
47212442  Tetraodon_nigroviridis                       GFTVKIQAP-GTEP-FDLQ--ARAAACDVSPQEMVQEIHQVLMDR-EDTCHRTCFSLQL-----------------------DGNVLDNFAELKS-IEGLQ-EGSLLKVVEEPYTV
118100390 Gallus_gallus                                GFTVKICAP-GIEP-FSLQ---------VSPQEMVQEIHQVLMDR-EDTCHRTCFSLQL-----------------------DGNVLDNFAELKT-IEGLQ-EGSLLKVVEEPYTV
50294546  Candida_glabrata_CBS_138                     PQQGKKKKS-KELEEITLQ---------FRKDSKLQNVLDFLSIA-PATKYFTNYNLKN-----------------------STGDLLLSSEEKT-LRELCSDKDEYKVALELKPY
6323654   Saccharomyces_cerevisiae                     HNTKHLKKT-QSSKNNDIS-------FEIGKESKIQTVLDVLAMI-PSSKYLTNVGLKT---------------------IEGDSQLSDEMSIKE-IVG---EKSELKLQLILKPY
45185279  Ashbya_gossypii_ATCC_10895                   TVEVSIRVPFGKSK--RLS-------TTASRRARVQSIMYFLAFN-AASKYYTNYELLH-----------------------NGVEVDEQQLISE-LAGNE-QTVHLQLRLKPYNT
50312351  Kluyveromyces_lactis_NRRL_Y_1140             EVIVKGTPSYTKSKNSDIK-------YQLGKESNVSHLRTFLSFE-ESTKFYTSYDLIE-----------------------NSRVVDDEDVLGD-LAG---NGSSLTFQFKPKAY
consensus/100%                                         .................h..................pl...h...........s..h.............................h.............................
consensus/95%                                          .................h..............p.l.pl...l..........ssa.h..........................s..l.p...h...h.........b.h.......
consensus/90%                                          ........s......h.l..............p.l.-lpp.l......s..bosaph..........................s..lpp..pl.p.l......s..h.h....h..
consensus/85%                                          ..p.p...s...p..hpl..........h.s.-.lb-l+p.l.p....sh.bosapLp........................psp.lppb.pl.p.l......ss.lph....hs.
consensus/80%                                          .hplph..P...p..hplp.........l.s.-.lb-l+p.lh-....sh.bTsapLp........................psp.lspa.pl.p.l..h...ss.lpllbcsas.
consensus/75%                                          .hplpl..P...p..hplp.........lpsp-blb-l+p.lh-....oh.bTsapLp........................pGp.lspas-lpp.l.sl..pss.lplVb-sYs.
consensus/70%                                          .hplpl..P...p..hplp.........lssp-blb-l+Qhlh-...sohpbTsFpLpb.......................pGpplspasElpp.l.sl..pss.lplVc-sYs.

TRS4-N

FINAL                                   ---EEEEEE----EEEEEEE--HHHHHHHHHHHHH----HHHHEEEE--------HHHHH------EEEEEEEE--
ALIGN                                   ---EEEEEE----EEEEEE----HHHHHHHHH-H-----HHHHHHHH---E-----EEEEE------EEEEEEE--
HMM                                     ----EEEEE----EEEEEHHHHHHHHHHHHHHHHHH---HHHHEEE--H--HH--HHHHHEEE---EEEEEEEE--
FREQ                                    ---EEEEEE----EEEEEEE--HHHHHHHHHHHHH----HHHHHHHHH--H---------------EEEEEEEE--
PSSM                                    ----EEEEEE---EEEEEE---HHHHHHHHHH---------EEEEEEE-------HHHHHH------EEEEEEE--
27369746  Mus_musculus                  IATVKIVLIPAGQEIIMPFRVDAPFRFLKEHFAHLLHIPHYVLQITHEGIIVGNNESLIQYGIKPQEIVQVEVFST
71841553  Rattus_norvegicus             IATVKIVLIPAGQEIVMPFRVDAPFRFLKEHFAHLLRIPHHVLQMAYTGISVGNNESLIQYGVKPREIVQMNVFSS
119929156 Bos_taurus                    LATVKVILLPVGQEIVIPFKVDTVLRCLKDHFSPLLGVPAFVLQIRCAGTVLKNHETLLQHGIKPQDVVQVEMFSL
73976665  Canis_familiaris              LATVKVVLFPMGQEIIMPFKIDTIVKYLKDHFSYQLLIPSDTLQIRYAGKILKNNETLLQYGVKPQDIVQVEIFST
67969677  Macaca_fascicularis           LATVKVVLIPVGQEIVISFKVDTVLKYLKDYFSHLLGIPLSVLQIRYSGKILRNNETLVQHGVKPQEIIQVEIFST
109068022 Macaca_mulatta                LATVKVVLIPVGQEIVISFKVDTVLKYLKDYFSHLLGIPLSVLQIRYSGKILRNNETLVQHGVKPQEIIQVEIFST
60688623  Homo_sapiens                  LATVKVVLIPVGQEIVIPFKVDTILKYLKDHFSHLLGIPHSVLQIRYSGKILKNNETLVQHGVKPQEIVQVEIFST
114615713 Pan_troglodytes               LATVKVVLIPVGQEIVIPFKVDTILKYLKDHFSHLLGIPHSVLQIRYSGKILKNNETLVQHGVKPQKIVQVEIFST
115910592 Strongylocentrotus_purpuratus TATVKFVLMPSGQVTTMACALGQTMHELKEHLASELRMPADKLVFMFDGADVGADMTLASIGVGPNGAVQLEISSS
68402238  Danio_rerio                   TATVKILLMPERHMITVAFTIGLTILDLKKHFSFEMRVPYDIIQITLDEKNVNDDQTLMDIGVQPHGMIQFEMSSL
consensus/100%                          .ATVKhlLhP..p...hsh.ls..h..LKcahu.bh.hP...l.h......l.spboLhp.Gl.Pp.hlQhph.S.
consensus/90%                           .ATVKllLhP.GQbI.hsFpls..h+.LK-aFu.bL.lP...LQh.hsG..l.ssboLhp.GlbPp.hlQhEh.S.
consensus/80%                           lATVKlVLhPsGQEIlhsF+lDs.h+hLK-HFuabL.lP.plLQIpasGb.l.NsETLlQaGVKPpcllQlElFSo
consensus/70%                           lATVKlVLlPsGQEIlhsF+VDssl+aLK-HFSaLL.IP.sVLQIpasGbllpNNETLlQaGVKPQ-IVQVElFSo

AT23465p-C alignment

FINAL                                       -EEEEEE------EEEEE--HHHHHHHHH-HHHHHHH------EEEEEE-------------------------------------------------------------EEEEE-
ALIGN                                       -EEEEEEE------EEEH--HHHHHHHHH-HHHH-----H---HHHHH---------------------------------------------------------------EEEE-
HMM                                         --EEEEEEE---EEEEEE--HHHHHHHHH-HHHHHHHHHHH----EEEE--------HHHHHH-HH----EEE----------------------------------EEEHHHHHH
FREQ                                        --EEEEE-HHH--EHEEE--HHHHHHHHH-HHHHHHHHH--H-HHHHH---------------------------------------------------------------HEEE-
PSSM                                        --EEEE-------EEEEE-----HHHHHH-HHHHHH-------EEEEE---------------------------------------------------------------EEEE-
21064143 Drosophila_melanogaster            RLIRIVNTLTAQTQYMTVCNEDSIYDIQQ-KYKQRYNHHAGS-YEWRKFSNGGKSCSILDLNGTLDENGLTDDENS---------------------------NVELPPPSIWLYY
28574026 Drosophila_melanogaster            RLIRIVNTLTAQTQYMTVCNEDSIYDIQQ-KYKQRYNHHAGS-YEWRKFSNGGKSCSILNLNGTLDENGLTDDEDS---------------------------NVELPPPSIWLYY
54645317 Drosophila_pseudoobscura           RLIRIINALTAQTLFMTVCDEDTIYDIQQ-KYKQQYNHHAGS-YEWRKFSNGGKACGQLDLNGTLDENGLIDEEDC---------------------------DVELPPPSIWLYY
71077233 Giardia_lamblia_ATCC_50803         RPLEILNTLTEHRHMITVPEEETLAEIAA-RYS-RFNSIALTGYRWKY---LGED---LHMDKTLTENGIKDERDVYLK--------------------LNWPQSEWYTPCITLIW
91090352 Tribolium_castaneum                RPIKIINLLLGRAVVINVCCEDDFFRIQD-RY-------------------MDKL---IEMDKTMDENGIPDDREKMAE--------------------LGI-PKSFFVPSVSLYF
89307221 Tetrahymena_thermophila_SB210      RKIKIVNMLSDHEDVLVVPSEETINEILE-RYK-TINYHAAS-YTWKR---MSIP---LDMDKNLEENGIPDETVEFEEQKQFLFQMKKTFYIHLINKRLDIPETEWYIPAIHLYF
68223980 Leishmania_major                   RRIRIVNTLTGDETTLDVCAEETLEELLRERYL-SINAHARS-YTWVRLDPDPRE---LDMSRTLEDNGIHDEADSFED--------------------LGL-NADYYIPAIHLYY
71746536 Trypanosoma_brucei_TREU927         RKIRIVNTLNGHEHTLEVCSEETLREIVMTRYL-SHNAHALS-YTWRRLDSEPRD---LDMDKTLDENGVLDESEEFES--------------------LGL-NADYYIPALHLYY
71411826 Trypanosoma_cruzi_strain_CL_Brener RKIRIINTLNGAEHTLEVCAEENLFEIVNTRFL-KYNAHALS-YTWRRHDPDGRD---LDMTKTLDENGIVDESEEFES--------------------LGL-NADFYIPALHLYY
71420821 Trypanosoma_cruzi_strain_CL_Brener RKIRIINTLNGAEHTLEVCAEETLFEIVNTRFL-KYNAHALS-YTWRRHDPDGRD---LDMTKTLDENGIVDESEEFES--------------------LGL-NADFYIPALHLYY
56270237 Xenopus_laevis                     RFIRIINTLTSQEQMLEVCSEETIWEILQ-RYL-AYNAHAAS-YTWKF---CGVP---LDMDKTLQENGVQDEDLEFEE--------------------LKI-DADLYTPSIHLYF
62202619 Danio_rerio                        RWIRIINTLTSQEQKLEVCSEESLDEILH-RYL-FYNSHAAS-YTWKL---SGIN---LDMSKTLSENGI-PEEDEFYC--------------------GSP-DCNLFSPSICLYF
34871634 Rattus_norvegicus                  RNIRIINTLTSQEHTLEVGALDSMWEILH-RYL-PYNAHAAS-YTWKY---DGKN---LNMDQTLEENGIRDEEEEFDF--------------------LNM-DGTLHTPAILLYF
56800178 Mus_musculus                       RNIRIINTLATQEHTLQVGAQESMWEILH-RYL-PYNAHAAS-YTWKY---DGKN---LNMDQTLEENGIRDEEEEFDY--------------------LNM-DGKLHTPAILLYF
51766327 Mus_musculus                       RNIRIINTLATQEHTLQVGAQESMWEILH-RYL-PYNAHAAS-YTWKY---DGKN---LNMYQTLEENGIRDEEEEFDY--------------------LNM-DGKLHTPAILLYF
82934274 Mus_musculus                       RNIRIINTLATQEHTLQVGAQESMWEILH-RYL-PYNAHAAS-YTWKY---DGKN---LNMYQTLEENGIRDEEEEFDY--------------------LNM-DGKLHTPAILLYF
55733155 Pongo_pygmaeus                     RSIRIINTLTSQEHTLEVGVLESIWEILH-RYL-PYNTHAAS-YTWKY---EGKN---LNMDFTLEENGIRDEEEEFDY--------------------LSM-DGTLHTPAILLYF
55646817 Pan_troglodytes                    RSIRIINTLTSQEHTLEVGVLESIWEILH-RYL-PYNSHAAS-YTWKY---EGKN---LNMDFTLEENGIRDEEEEFDY--------------------LSM-DGTLHTPAILLYF
73955625 Canis_familiaris                   RSIRIINTLTSQEHTLEVGALESMWEILH-RYL-PYNAHAAS-YTWKY---EGKK---LNMDYTLEENGIRDEDEEFDY--------------------LNM-DGTLYIPAILLYF
76643518 Bos_taurus                         RNIRIINTLTSQEHTLEVGALESMWEILH-RYL-PYNAHAAS-YTWKY---DGKN---LNMDYTLEENGIQDQQEEFDY--------------------LNM-DSTLYTPAVLLYF
consensus/100%                              .................l..................................................................................................
consensus/95%                               .................l..................................................................................................
consensus/90%                               p.lcllN.L......h.Vs.b-.b.c..........................................................................................
consensus/85%                               R.l+IlNsLssppp.hpVssb-sh.-l.p.+a....N.pA.s.YpW.b....s.....lph..sh................................................Lhh
consensus/80%                               R.I+IlNTLssppp.hpVssb-oh.-I.p.+Yb..hN.HA.o.YpW+b....s.....Lph..sLp-ss............................................Lah
consensus/75%                               R.IRIlNTLsspEp.lpVssb-oh.EIhp.RYb..aN.HA.S.YpW+b....Gbs...LsMsboLpENGl.Dpp.p...........................p.pb...sl.LYa
consensus/70%                               R.IRIINTLsspEp.lpVssbEoh.EIhp.RYb..aN.HAsS.YpW+b....Gcs...LsMsbTLcENGl.D-ppp...........................psph..Pul.LYa

USP40

FINAL                                   -------------EEEEEEE--HHHHHH---HHHHHHH---------EEEEEEE---------HHHHHHHHHHHH------EEEEEE----
ALIGN                                   -------------HEEHHHHHHHHHHHH---HHHHHHHH--------HHHHH-------------HHHHHHHHHHHHH---EEEEEH----
HMM                                     -------------EEEEEEE-HHHHHHH---HHHHHHH---------EEEEEEE-------HHHHHHHHHHHHHHH-----EEEEEE----
FREQ                                    --EEEEEE----EEEEEEE----HHHHH---HHHHHH------H---HHHHHE----------------HHHHHHHH----EEEEEH----
PSSM                                    ---H---------EEEEE---HHHHHHH---HHHHHHH----------EEE------------HHHHHHHHHHH-------EEEEEE----
115529007 Mus_musculus                  LFFALGTDIHPGAEMDIIVEETLSVRDC---LKIMLEKSGQQGE---IWHLRKMDWCYEA-GEPLCEEDATLKELMIRSGDTLLLTEGKLP
109486335 Rattus_norvegicus             LFFALGTDIHPGAELEVIVEETLSVRDC---LKIMLEKSGQQGE---MWHLRKMDWCYEA-GEPLCEEDATLKELMICSGDTLLLTEGKLP
76614658  Bos_taurus                    LFFALGSDVHPGTEMEIIVEETISVRDC---LKIMLDKCGLTGE---TWHLRKMDWCFEA-GEPLCEEDAKLKELMICSGDTLLLIEGKLP
73994162  Canis_familiaris              LFFTVGSDVQPGTEMEIIVEETMSVRDC---LQLMLGKSGLPGD---RWHLRKMDWCYEA-GEPLCEEDATLRELMICSGDTLLLIEGKLP
114584034 Pan_troglodytes               LFFAMGSDVQPGTEMEIIVEETISVRDC---LKLMLKKSGLQGD---AWHLRKMDWCYEA-GEPLCEEDATLKELLICSGDTLLLIEGQLP
41055953  Homo_sapiens                  LFFAMGSDVQPGTEMEIVVEETISVRDC---LKLMLKKSGLQGD---AWHLRKMDWCYEA-GEPLCEEDATLKELLICSGDTLLLIEGQLP
109101558 Macaca_mulatta                LFFAMGSDVQPGTEMEIIVEETISVRDC---LKLMLEKYGLQGD---AWHLRKMDWCYEA-GEPLCEEDATLKELLICSGDTLLLIEGQLP
14388428  Macaca_fascicularis           LFFAMGSDVQPGTEMEIIVEETISVRDC---LKLMLEKSGVQGD---AWHLRKMDWCYEA-GEPLCEEDATLKELLICSGDTLLLIEGQLP
118371008 Tetrahymena_thermophila_SB210 TFKFYDDNFQQDVSREVIANQSSTIKEV---KEKACSLLELDPQ---EYFVYKVDENEQP-STCVKREGQLLNSSNLKKCTLFYLISITQN
118355302 Tetrahymena_thermophila_SB210 KNSSKHKVAETQNMIEVLIQDDQSLHQL---KCQACTTLKLDPE---QHKLYKTDWMEEP-IQLITNENQLIRNMNFKQQEVLVLRDNESP
118357848 Tetrahymena_thermophila_SB210 IFIKFNNPIEQQQQQSKTTNSRQTMQQL---KEKISEQLKIDPV---EVIIRR---GGKA-GIELKEMNKTIRSMNFINNSSIYLELGKPA
66804791  Dictyostelium_discoideum_AX4  AIDKKAVFPDPKLLTTNSSSKQTTITQL---KKEILKQLSINEEFSNRYILRQTDLFEKP-INVFIEEDMTLEESGIKSMDIVWLEEGVLP
24667051  Drosophila_melanogaster       AVSSVLQPPKRYLAYTAAFSRLATVRQV---GEFLCEQLRLKSEDIRLWHVPQLDNG----AILLEEDAMCLKELLIRDNDQLLLEIRNKD
54641005  Drosophila_pseudoobscura      AASSVLQPPKRYLAYTAAFSRLATVRQV---GEFLCEQLRLKAEDIRLWHVPQLDNG----AILLEEDAMCLKELFIRDNDQLLLEIRNKD
108873655 Aedes_aegypti                 SASNALQPPKKYLAYTAAFSRLATVKQV---AEFLCQRLKLRVEDIRLWHLAPTPNGVTEFPYLLEEDNNTLQELSISDNDQLLLEIRNKD
114107945 Xenopus_laevis                -MLRLRCKTREGTQLLQGLTDRSSIREL---QERIAGVTGISGP---LQRVMV--GFPPL-SLDLSDEEATLKNMSIKSGDTLIVEEDKSK
115811670 Strongylocentrotus_purpuratus ELTLNFSLMSGKKSWDMMVDKSTSMSEC---LTKMLSIAGMEGT---PYHLRKTNWCGEA-ADIITDMEQSLLQLHIQDGELLMLEEGRIP
32766401  Danio_rerio                   LYFSVGLVPSVGQELEIIVEESLTVKEC---LKKMLEMTRLEGE---SWHLRRVDWCEEI-GEPLMDENASLKEAKVIYGDTLVLIEGRLP
118093345 Gallus_gallus                 LYFIIERDHYTSPEMEIVVEETASVKEC---LNLMLEKSGLSGD---SWHLRRMDWCFEA-GEALSQENATLKELNVCRGDTLVITEGKLP
84794623  Mus_musculus                  QVKNFCQSESEEKQVQIAVTMHTVVFDIRIKAIKELKLMKELGE---IWHLRKMDWCYEA-GEPLCEEDATLKELMIRSGDTLLLTEGKLP
consensus/100%                          ...................p...sh.ph.....b................l.............h.p....l.p..h...p.hhl......
consensus/95%                           .h.......p.....p...pp..ohpph....pbhh....b.s.......l.............l.p....lbp..h...p.lhl...p.s
consensus/90%                           .h.......p....bp..hpp..ohpph....pbhhpb..bpsp....a.l.b.s......s..l.c...pLbph.l.ps-.lhL.b.p.s
consensus/85%                           .h..h.ps.p....hphhhpcp.olpph...bpbhhpb..bpsp....a+lbb.s.s.p..ub.lp--s.sLcph.lpps-.LhL.bspbs
consensus/80%                           .h..h.ps.p...phphhhpcp.ol+ph...bpbhhpb..bpu-....aHLb+.Dbs.c..ub.Lp--s.oL+ph.lpssDpLlL.-spbs
consensus/75%                           hhbsh.ps.ps..ph-hhlpcs.oV+-h...hcbhLcb..hpG-....WHLR+hDWsbEs.ubsLp-EshoL+EL.IpsGDsLlLbEGplP
consensus/70%                           hhbshsss.pss.ph-lhVpcohoV+-h...hcbhLcb..lpG-....WHLR+hDWCbEs.u-sLsEEshoLKEL.IpsGDoLlLbEGplP

UBP11-GGNB1

FINAL                                          ----EEEE--------EEEEEEEE---HHHHHHHHHHHH----------------------------------EEEEEEE-----EEE-----H--HHH--------------HHHH---EEEEEE---
ALIGN                                          ------EE---------EEEE-----HHHHHHHHHHHHH------------------------------------EEEE--------------H--HHH--------------HHHH---EEEEEE---
HMM                                            -----EEEEE------EEEEEEEEE--HHHHHHHHHHHH-----------------------------------EEEEEEE----EEEE-----------------------------HHHHHHHHHH-
FREQ                                           ----EH----------EEEEEE----HHHHHHHHHHHH----HH-----------------------------HHHHHHH-------------H--HHH--------------HHHH---EEEEEE---
PSSM                                           -----------------HEEEEE----HHHHHHHHHHH-------------------------------------EEEE-------E---------------------------------EEEEEE---
13374862  Arabidopsis_thaliana                 DVYPVQLRLSVLQETNSLAVKICKKDNSVECFRRACKIFSLDSE-----------------------------QLRIWDISGQTTLFFESDVSN--SKD--------------CQQQADQEILLELQIY
22326952  Arabidopsis_thaliana                 DVYPVQLRLSVLQETNSLAVKICKKDNSVECFRRACKIFSLDSE-----------------------------QLRIWDISGQTTLFFESDVSN--SKD--------------CQQQADQEVSVMLFEL
115470675 Oryza_sativa_japonica_cultivar_group AGAYPLVLRISVRETSILTVKISKKDNPVENYKRAYKIFNIDSQ-----------------------------PVHVWDFSGQTNLILMNEWNRSNHDC--------------CHSELENILEVQVYAM
115489622 Oryza_sativa_japonica_cultivar_group NIYPIMLRVSVTRDTNALTVKISKKDNSAENFKRANKILTSDSE-----------------------------PVHIWDFSGRTTFILMNEWNR-MPQD---------------TRSSDQEMPLEIHFY
47224929  Tetraodon_nigroviridis               PRGSVPSPNAPLKRVLAYTGCFSRVDTIKDIHLYLSQRLRIKEE-----------------------------DMRLWLFMSENYLTLLDDEDH-TLEN--------------LKIQDEQQLVIEVRNK
68380002  Danio_rerio                          PRGNVPSPNAPLKRVLAYTGCFSRMCTIKDIHEYLSQRLRIKEE-----------------------------DMRLWLYNSENYLTLLDDEDH-TLES--------------LKIPDEQHLVIEVRNK
73966681  Canis_familiaris                     PRGNVPSPNAPLKRVLAYTGCFSRMQTIKEIHEYLSQRLRIKEE-----------------------------DMRLWLYNSENYLTLLDDEDH-RLEY--------------LKIQDEQHLVIEVPTE
113426992 Homo_sapiens                         -MGNVPSPNAPLKRVLAYTGCFSRMQTIKEIHEYLSQRLRIKEE-----------------------------DMRLWLYNSENYLTLLDDEDH-KLEY--------------LKIQDEQHLVIEVRNK
119911451 Bos_taurus                           NMGNVPSPNAPLKRVLAYTGCFSRMQTIKEIHEYLSQRLRIKEE-----------------------------DMRLWLYNSENYLTLLDDEDH-RLEY--------------LKIQDEQHLVIEVRNK
66800105  Dictyostelium_discoideum_AX4         RIPISLKFFKSSDTSNIVQGFAFKNETIKVMKERACKVFNLDPI-----------------------------NIRIWDFYNQTKHAELKDLEY--VSN--------------SRLLEDQLILLEEKLA
66805709  Dictyostelium_discoideum_AX4         KIPTTLFILSSSNLKDVKTIYCQKNDTIDFIKNRGCKLFNISKD-----------------------------NVRVWDYYNLNKHCILKGSIS--LSE--------------SNLIESQHILLEEKLS
18405549  Arabidopsis_thaliana                 EVYPLRLQLLLMPKSDHSAIRISKKETIRELHRRACEIFDLDSE-----------------------------HVRIWDYYGHQKYSLMNDLDK-TLDD--------------ANLQMDQDILVEVLDI
115485479 Oryza_sativa_japonica_cultivar_group EVYPLRLQLLLAPKGEQAVIRISKKDTVGELHKKACEVFDLIPD-----------------------------EVCIWDYYGRTRHSLMDNLEK-TLDD--------------ANIQMDQDILVEVTTD
22655793  Oryza_sativa_japonica_cultivar_group DVYPLRLKLFDGRDSLERIIRISRKAKVSELYSLVCSLLSVEQS-----------------------------KIDIWDFYQKTKGKKLINLNE-TVEE--------------AQLMMDQEIIIEAKAD
42562472  Arabidopsis_thaliana                 EVYLLCLTLTDSRDESTTIIRLSKQASIGQLYEMVCAGKGVAKE-----------------------------KARIWDYFEKKKSVLLDPSSEQSVEE--------------AGLQFNQDILLEVDGS
6910582   Arabidopsis_thaliana                 EVYLLCLTLTDSRDESTTIIRLSKQASIGQLYEMVCAGKG----------------------------------ARIWDYFEKKKSVLLDPSSEQSVEE--------------AGLQFNQDILLEVDGS
4539435   Arabidopsis_thaliana                 YTRSYSVEVYPLCLMLTDGRDESRTASIRELYEKVCAMTGVPQE-----------------------------KAHIWDYFDKRKNGLLDPLSYKSLEE--------------SSLHMDQDILVEVDGL
4115923   Arabidopsis_thaliana                 EVYPLCLMLTDGRDESRTVIRLGKQASIRELYEKVCALTGVPQE-----KDALFRYED--FAALPHIDIFFYKQAHIWDYFDKRKNGLLDSLSYKSLEE--------------SSLHMDQDILLEVDGS
4539437   Arabidopsis_thaliana                 EVYPLCLMLTDGRDESRTVIRLGKQASIRELYEKVCALTGVPQEKFLLMKDALFRYED--FAALPHIDIFFYKQAHIWDYFDKRKNGLLDSLSYKSLEE--------------SSLHMDQDILLEVDGS
18413358  Arabidopsis_thaliana                 EVYPLCLMLTDGRDESRTVIRLGKQASIRELYEKVCALTGVPQE-----------------------------KAHIWDYFDKRKNGLLDSLSYKSLEE--------------SSLHMDQDILLEVDGS
4115922   Arabidopsis_thaliana                 EVYPLCLMLTDGRDESRTVIRLGKQASIRELYEKVCAMTGVPQEKFLLMKNALFRYEVVLFAALPHIDNFFYKQAHIWDYFDKRKNGLLDPLSYKSLEE--------------SSLHMDQDILVEVDGL
42566404  Arabidopsis_thaliana                 EVYPLCLMLTDGRDESRTVIRLGKQASIRELYEKVCAMTGVPQE-----------------------------KAHIWDYFDKRKNGLLDPLSYKSLEE--------------SSLHMDQDILVEVDGL
38679191  Homo_sapiens                         DSSFKLCVPGIVALQSPPNKAFRSTDTVGFLESELKKLLGMQQE------------------------------SRLWKLGSQEGRELLTRPEI-TVVE---------------------CLLLEEKGE
74708295  Homo_sapiens                         DSSFKLCVPGIVALQSPPNKAFRSTDTVGFLESELKKLLGMQQE------------------------------SRLWKLGSQEGRELLTRPEI-TVVEGEGYEVQRRLRHLPSPISVAQCLLLEEKGE
54400751  Mus_musculus                         ESCPKWCAPRASTYQSPLQKKFRSTDTVGFVESELKKILSVQRE------------------------------ARLWKVGNPEGRELLTQPDI-TLEE--------------AGMVDGQHLLLEEMDE
58000421  Rattus_norvegicus                    DSNLKWCAPRNSTYQSPLQKTFRSTDTVGFVESELKKILAVQRE------------------------------ARLWKVGNPEGRELLTQPDI-TLEE--------------AGMVDGQHLLLEEMDE
119915150 Bos_taurus                           DSALKLCVPGIVTLQSPLHKAFRSTDTVGFVEAELKKLLVVQRE------------------------------SRLWKMGGYDGRELLTQPEI-TLEE--------------AGIVDGQHLLLEEMDE
57524946  Gallus_gallus                        VYPLELKLCESSSPSNVISCCFSRRDSVATLVKEVRKLFKIPAE----------------------------KDVRLWSSHFDGSYEQLSELGV-TLED--------------ANIYHGALVLIEVKNE
27503316  Xenopus_laevis                       VYLIELKLCDDSDPENVITRHFSKADTIDTIEKEMRNIFNISAE----------------------------TETRLWNRYMTNTYEQLTKKES-TVQD--------------AGLYQGQMIAIEKRNA
55727639  Pongo_pygmaeus                       VYLLELKLCENSDPTNVLSCHFSKADTIATIEKEMRKLFNIPAE----------------------------REARLWNKYMSNTYEQLSKLDN-TVQD--------------AGLYLGQVLVIEPQNE
42542785  Mus_musculus                         VYLLELKLCENSDPTNVLSCHFSKADTIATIEKEMRRLFNIPTE----------------------------RETRLWNKYMSNTYEQLSKLDN-TIQD--------------AGLYQGQVLVIEPQNE
119585372 Homo_sapiens                         VYLLELKLCENSDPTNVLSCHFSKADTIATIEKEMRKLFNIPAE----------------------------RETRLWNKYMSNTYEQLSKLDN-TVQD--------------AGLYQGQVLVIEPQNE
15030172  Mus_musculus                         VYLLELKLCENSDPTNVLSCHFSKADTIATIEKEMRKLFNIPAE----------------------------RETRLWNKYMSNTYEQLSKLDN-TIQD--------------AGLYQGQVLVIEPQNE
47211964  Tetraodon_nigroviridis               VYLTELKLCEDGNMDNVITRRFSKADTIDMIEQEMRKLFSIPAE----------------------------KETRLWNRYMTNTFEPLTSSKQ-KNED--------------GTWPRGSGSTAPKS--
47229603  Tetraodon_nigroviridis               VYLLELNLCENNNMDIAVTRYFSKADTIDTIEKEMRTLFKIPAE----------------------------KETRLWNKYMSNTYEQLNKPDS-TVQD--------------AGLFHGQVLVIEQKNE
68442679  Danio_rerio                          RSYTKGSKKWTPRVFTDVTGPLSYRVRTNSIEREMRKLFSIPDE----------------------------KETRLWNRYMSNTFEPLNKPHS-TIQD--------------AGLYQGQ---------
84708761  Homo_sapiens                         VYLTELKLCENGNMNNVVTRRFSKADTIDTIEKEIRKIFSIPYE----------------------------KETRLWNKYMSNTFEPLNKPDS-TIQD--------------AGLYQGQVLVIEQKNE
115527977 Homo_sapiens                         VYLTELKLCENGNMNNVVTRRFSKADTIDTIEKEIRKIFSIPDE----------------------------KETRLWNKYMSNTFEPLNKPDS-TIQD--------------AGLYQGQVLVIEQKNE
74149555  Mus_musculus                         VYLTELKLCENGNMNNVVTRRFSKADTMDTIEKEIRKIFNIPDE----------------------------KEARLWNKYMSNTFEPLNKPDS-TIQD--------------AGLYQGQVLVIEQKNE
29747941  Mus_musculus                         VYLTELKLCENGNMNNVVTRRFSKADTIDTIEKEIRKIFNIPDE----------------------------KEARLWNKYVSNTFEPLNKPDS-TIQD--------------AGLYQGQVLVIEQKNE
74220030  Mus_musculus                         VYLTELKLCENGNMNNVVTRRFSKADTIDTIEKEIRKIFNIPDE----------------------------KEARLWNKYMSNTFEPLNKPDS-TIQD--------------AGLYQGQVLVIEQKNE
53759138  Gallus_gallus                        VYLTELKLCENGNMNNVVTRRFSKADTIDTIEKEIRKIFNIPGE----------------------------KETRLWNKYMSNTFEPLNKPDS-TIQD--------------AGLYQGQVLVIEQKNE
73968619  Canis_familiaris                     VYLTELKLCENGNMNNVVTRRFSKADTIDTIEKEIRKIFNIPDE----------------------------KETRLWNKYMSNTFEPLNKPDS-TIQD--------------AGLYQGQVLVIEQKNE
74006816  Canis_familiaris                     -------------MDTPHTAQFSHTDSVDLVLRTAREHFLVSPQ----------------------------EETRLWIKNAEGSFERLCNTRV-TVLD--------------AALKTGQVVIMETRNK
119936054 Bos_taurus                           VYSVELLLVRHSDMDTPHTAQFSQTDSVDLVLHTAREQFLVSPQ----------------------------EETRLWIKNAEGSFERLCNTRV-TVLD--------------AALKTGQVVVMETRNK
109130539 Macaca_mulatta                       VYPVELLLVRHNDLGRSHTVQFSHTDSIGMVLRTARERFLVEPQ----------------------------EDTRLWAKNSEGSLDRLYDTHI-TVLD--------------AALETGQLIIMETRKK
38258924  Homo_sapiens                         VYPVELLLVRHNDLGKSHTVQFSHTDSIGLVLRTARERFLVEPQ----------------------------EDTRLWAKNSEGSLDRLYDTHI-TVLD--------------AALETGQLIIMETRKK
76443681  Rattus_norvegicus                    VYPIELLLVQHSDMETALTIQFSYSDSVDLVLQTAREQFLVEPQ----------------------------EDTRLWTKNSEGSLDRLCNTQI-TLLD--------------ACLETGQLVIMETRNK
118572705 Mus_musculus                         VYPLELLLVQHSDMETALTIQFSYTDSVELVLQTAREQFLVEPQ----------------------------EDTRLWTKNSEGSLDRLCNTQI-TLLD--------------ACLETGQLVIMETRNK
68364646  Danio_rerio                          VYPVEIYLCLSSNLESTVTAQFSRADKIHAIHQKIRQHFDVSET----------------------------AESRLWMRSVDTSSERLRNLNM-TVLD--------------SCLSSGMTVIMEIRNA
47213596  Tetraodon_nigroviridis               VYPIELFLCLHSNMENAVTAQFSRTDSIYTIQRAVCEAFAVPEG----------------------------SECRLWMKSSDSSCERLRNTHV-SVLD--------------ACLSTGMVRSRLSLLR
consensus/100%                                 ..........................p................................................plW..........b........................................
consensus/95%                                  .....................h....p...h.p.hp....h..................................+lW..........h...p......................b.......hb....
consensus/90%                                  ............p........h.p.ssh..l.p.hp....l..p...............................+lW.b..p.....hp..p..pl.p................h...b.l.hE....
consensus/85%                                  ............p.....s.phsp.sol..l.pbhp.bb.l..p...............................+lW.b..pp....Lsp.p..plb-..............s.h..sQ.llhE....
consensus/80%                                  ...........sp.pps.s.phu+.sol..lbpbhppbh.l..p.............................psRlW.b..ppp..bLsp.p..olb-..............u.l..sQ.lllE.ps.
consensus/75%                                  .h..b.....ssp.pss.s.phu+.sol..lbcbhppbh.l..-.............................psRlWpb..ppp..bLsp.p..olb-..............usl..sQ.lllE.ps.
consensus/70%                                  .h..bhbbh.ssp.pss.s.phS+.-ol.plbcchpphhsl..E.............................csRlWsb..pspbpbLsp.p..olb-..............usl..sQ.lllE.psb

HIP7P-N

FINAL                                        --EEEEE----EEEEEEE--HH-HHHHHHHHHHH--H-------EE----EEE-----------------HHHHH--H-HH----EEEEEE------
ALIGN                                        ---EEE------EEEEE---HH-HHHHHHHHHHH--H----H-H-E----EE----------------H-HHHHH--H-H-----EEEEE-------
HMM                                          --EEEEE----EEEEEEE--HH-HHHHHHHHHHH--H-----EEEE----EEE-----------------HHHHH--H-HH---EEEEEEE------
FREQ                                         --EEEEE----EEEEEEE------HHHHHHHHHH--------H-HH----HH-------------------HHHH--H-HH----EEEEEE------
PSSM                                         --EEEE-----EEEEEE----H-HHHHHHHHHHH--H--------E----EE-------------------HHHH--H-HH----EEEEE-------
19114951  Schizosaccharomyces_pombe_972h_    SSLRLRLKYENQSAVETVEANA-TVGSFLDLVAA--KFSLPRNSIA----LKFGFPP-QDIPLV--NSD-VPLST--L-VS-SGQQILVLKNAATSF
68130265  Leishmania_major                   ISVRIRTPKSSTPEQVELNSSG-TWGEAAVLLSR--KSEVALERLR----VLAGFPP-KAVDLA---AD-SPLSA--LKLR-ANDMLIVQEGEAKVQ
71425724  Trypanosoma_cruzi_strain_CL_Brener MKFRLRLPNSSQPVTFDVEETT-PWIAFLHGVES--RSGIVKERLR----ILSGYPP-RVVDAA--DAD---LVG--SLFR-QGDTLIVQEGEATVV
71748096  Trypanosoma_brucei_TREU927         LRFRVRLPKGKEPVSMDLDGTT-TWGSFVQSISS--LTDVPCSQLR----ILSGFPP-RPVEVG--DGA-ASIAS--V-LP-GGGNVIVQVGEADVV
68128069  Leishmania_major                   -MAKIKVKWGKENLTMEVDLGS-TVGAFKEALKA--ETGVPVEKQK-----LMGLKP----SMN--KDD-ATLSA--AGLV-TGKTVMLIGSAESTA
39942904  Magnaporthe_grisea_70_15           VRVRVRHPEG-TLQVQA-EDSW-TVGQFIEHLRK--ETGVPCFVLK------SGFPP-AVIDLS--DKN-ISLGA--LNLD--GSAITLTPVEDTSP
118377805 Tetrahymena_thermophila_SB210      IQLRIRGPKG-QKVVSTLRNDS-TFINLKEQIAL--LNETNQESLV----LKMGFPP-QIVT----GQDSQTLEQ--LGIS-SGSTIIAEIDLKKVQ
50418178  Debaryomyces_hansenii_CBS767       MKVKIKSRAG-ASVISCTSNQV-SLNTLVHEIKTALKGSISDDAVV---TLKNGFPP-KAIDMS--RLE-APLSE--LGIK-NGDQLILEDENESSS
68469291  Candida_albicans_SC5314            MRLKLKSTNG-VSTITLDDSKK-LFKDFLIDIQQ--DTQLHQDTSESVSTIKLGFPP-KPIDLS-YGLE-TTLSD--KNIK-DGDQLLIEFTSFKRK
116059664 Ostreococcus_tauri                 MRLRVRTSDG-AQAVVDIADNA-TVGALKTAIAR--TTDIVESEQE----WHFGFPA-RPVDAT--DFS-ASCAS--LGIT-NGETIAVSRVTIENA
21912568  Taenia_solium                      VVLRCKSEQG-QSVLV-LTGAS-TLEDLLAEVVA--STGISREVLI----LRSGYPP-KHINLSPENCQ-LTLSE--LKIC-SGDSIMADARPLESP
50550601  Yarrowia_lipolytica_CLIB122        MKLKLRTPT--LNKVVELDNDA-TVEDLAAMVLS---LGVVDFAIK------GGFPP-KPIDLS--QGS-KSLAS--AGIR-NGDQLIVSTSGGEIT
66543950  Apis_mellifera                     YVLRVKTKSG-QKVVNGLLPQD-KLGKLRSKLVE--ITGIPAEALH----VLGGFPP-RPINLN--DET-NSLEV--SGII-SGDTLIVEEKSPLYN
54642579  Drosophila_pseudoobscura           FSVKLKSKKG-QFIVKDLNQNT-TLGELKTRIAQ--ATAIQELQLH----VLVGYPP-KPLDLSENREN-QNLKT--VGIN-SGETLIVEEKAGAAG
24658155  Drosophila_melanogaster            FSVKLKSKKG-QFIVNDLNEHT-TLGELKTKIVQ--ATDIEATQLH----VLVGYPP-KPLDLSQQQEQ-RALKA--VGIN-SGETLIVEEKAAPAP
58376650  Anopheles_gambiae_str_PEST         FSLKLKTKSGQQHIVSKLAETT-TVGDLKTRIVE--LTNIPGDALH----VVLGFPPFKPLDLS--NEA-NQVLA--SGIS-NGDTLIVEEKSLTEE
108869503 Aedes_aegypti                      FSLKLKTKTGQQHIVSNLDQNT-TVRNLKDKISE--LTKIPAEVLH----VVLGFPPFKPLDLT--RED-ELLAA--IGIT-NGDTLIVDEKQLSEE
114052835 Bombyx_mori                        LVFKIKSKNG-QQVLKDLTSES-TVGELKMFLSS--ISDISIERVN----ILCGYPP-KALDTS--DNS-KTLSE--LGLK-TGETLIVEEKAVTKI
91091780  Tribolium_castaneum                FALRVKTKTG-QQVIKNLTPEH-TIKDLKRQLCS--ISQIPEDRLH----VLSGFPP-KAFALG--DDG-LELSR--SGLK-SGDTLILEEKARETA
72005171  Strongylocentrotus_purpuratus      FLVMIKAKNG-RKKLEGLTMKS-TISHLLQKISE--FTEIPSKSQK----LLHGYPP-KPLDLS--NEG-QELAS--LPFK-SGDMVIVEEDETSNK
79160156  Rattus_norvegicus                  WRLRCKAKGG-THVLQGLSNRT-RLRELQGQIAA--ITGIAPGSQR----ILVGYPP-ECLDLS--DRD-ITLGD--LPIQ-SGDMLIVEEDQTRPK
26343677  Mus_musculus                       WRVRCKAKGG-THLLQGLSSRT-RLRELQGQIAA--ITGIAPGSQR----ILVGYPP-ECLDLS--DRD-ITLGD--LPIQ-SGDMLIVEEDQTRPK
57089291  Canis_familiaris                   WRLRCKAKDG-THVLQGLSSRT-RVRELQGQIAA--ITGIAPGCQR----ILVGYPP-EGLDLS--DED-TVLGD--LPIQ-SGDMLIVEEDQTRPK
122692455 Bos_taurus                         WRLRCKAKEG-THVLQGLSSRT-RVRELQGQIAA--ITGISPGCQR----ILVGYPP-ECLDLS--NGD-TILED--LPIQ-SGDMLIVEEDQNRPK
109018563 Macaca_mulatta                     WRLRCKAKDG-THVLQGLSSRT-RVRELQSQIAA--ITGIAPGGQR----ILVGYPP-ECLDLS--NGD-TILED--LPIQ-SGDMLIVEEDQTRPK
34535179  Homo_sapiens                       ETLHIIYSEAKSFTVEGLSSRT-RVRELQGQIAA--ITGIAPGGQR----IFVGYPP-ECLDLS--NGD-TILED--LPIQ-SGDMLIIEEDQTRPR
114572286 Pan_troglodytes                    ETLHIIYSEAKSFTVEGLSSRT-RVRELQGQIAA--ITGIAPGGQR----ILVGYPP-ECLDLS--NGD-TILED--LPIQ-SGDMLIIEEDQTRPR
114572284 Pan_troglodytes                    WRLRCKAKDG-THVLQGLSSRT-RVRELQGQIAA--ITGIAPGGQR----ILVGYPP-ECLDLS--NGD-TILED--LPIQ-SGDMLIIEEDQTRPR
62751964  Homo_sapiens                       WRLRCKAKDG-THVLQGLSSRT-RVRELQGQIAA--ITGIAPGGQR----ILVGYPP-ECLDLS--NGD-TILED--LPIQ-SGDMLIIEEDQTRPR
62955409  Danio_rerio                        LRLRCKAKNG-THLMQGLTHQS-CVQELKDKIEE--LTGIPCDVQK----IMVGYPP-SSLDLR--NGE-AHLKD--YPIK-SGDTLIVEEEKNKPK
47209619  Tetraodon_nigroviridis             LRLRCKTKNG-SHVMLGLTPQS-CVQELKSKVEE--LTGIPCPVQK----IMVGYPP-SSLDLR--NGD-ARLKD--LPVK-SGRTGQKPGGRRPKG
114107945 Xenopus_laevis                     LRLRCKTREG-TQLLQGLTDRS-SIRELQERIAG--VTGISGPLQR----VMVGFPP-LSLDLS--DEE-ATLKN--MSIK-SGDTLIVEEDKSKLR
71895643  Gallus_gallus                      LRLRCKARSG-TQPLPGLTAHS-RLRDMQAALAA--LTGVPAPAQR----LLLGFPP-RSLDLS--DGE-RRLGE--LGIH-SGDTLIVEEDTSKPS
116505864 Coprinopsis_cinerea_okayama7#130   APIRVRHPGGVCTIQVPLDNDSYTVGDLQQEIYK--ASDILPSRQS----LKSGYPP-RSLTLV---PE-LPISS--LDLK-SGEQLIVQGAVESSA
71023979  Ustilago_maydis_521                -MIRIRHPQGTASFRV-DDNAT-TLGELQSYIAE--QSGIAALDQE----LKIGYPP-KSLHISKLSES-VLLSSEKIGIK-KGEQVIAARKAGGSG
111059288 Phaeosphaeria_nodorum_SN15         IRIRLRAPNG-QHTLS-LDDNA-AVSDLLSSISD--ATGLPLFELK------WNFPP-QPLDPALYGLS-TLLKD--TDLKLNGAQIIVIAIATGDP
67525983  Aspergillus_nidulans_FGSC_A4       MRIRIRGPSG-QFAIT-LAEDA-TVGDLRNTIIE--KTGLTAYDAK------YGYPP-KPISLEHAETD-QKLVE--LGIQLDREQLIISAKDGPPG
119195421 Coccidioides_immitis_RS            MRIRIRGPSG-QSTVS-LQESA-TIGDLLDQIKE--NTSLPVFDIR------HGYPP-KSLALDQFGRQ-SKVTD--IGVDLNGEQLIIIKRNDSTI
115402979 Aspergillus_terreus_NIH2624        MRLRIRGPSG-QATVA-LDNSA-TVGDLQTQIAD--NTGLTQFDVK------YGYPNLKPLALNEFPAD-LRITD--LGIELNGEQLIVTKKEGVAD
83773147  Aspergillus_oryzae                 MRFRIRGPGG-QSTVT-LDDSA-TVNELRTQIVD--KTGLTAYDVK------YGYPDLKHFLLDELQPN-QRISD--IGFKLDGEQLLVTKREVPPS
71000729  Aspergillus_fumigatus_Af293        MRIRVRGPAG-QSTVT-LDDTA-TVNDLRAHIVE--KTGLTAYDVK------YGYPDLKPLVLDGFPSE-QKIRD--LGISLNGEQLLVTRKEDSAP
119493400 Neosartorya_fischeri_NRRL_181      MRIRVRGPAG-QSTVT-LDDTA-TVNDLRAHIVE--KTGLTAYDVK------YGYPDLKPLVLDGFPSE-QKIRD--LGISLNGEQLLVTRKEDSAP
121704632 Aspergillus_clavatus_NRRL_1        MRIRIRGPTG-QSTVT-LDDTA-TINDLRVKIVE--KTGLTAYDVK------YGYPGLKSLDLDALQSD-EKIKD--ISVNLNGEQLLITRKEDSAP
66824549  Dictyostelium_discoideum_AX4       ISIRIRSKTG-VENIK-LESQL-KLKELQNIIEE--KTKISTDTQK----ILYGFPP-KALDLS--NQD-AVISG--FLAN--GDTITIENVSSISS
85093866  Neurospora_crassa_OR74A            IQLRLRTPSG-QTRLE-VDDES-ILQDLVVQIRT--ATKIDKFSLK------YGYPL-KDLDISNEAQKVTPLKD--LKLR--GETIVVAPLESAAS
116179516 Chaetomium_globosum_CBS_14851      IQISLRSPNG-QSRIQ-IDDDA-TLRELVELIKA--KTEISNFTLK------YGYPL-RALDISPTLRD-TSIQD--LKLR--GETIVVAPTDTAPP
consensus/100%                               ..h.hb..................h..h...l.....................sh.................h......h.................
consensus/95%                                ..h+h+...u..............h..h...l.....s.l.............GaPs...h...........l......h...Gp.l.h........
consensus/90%                                ..h+h+...u.......lp.ps.ph.ph...l.....o.ls....p.......GaPs.pslshs....p...l......lp..Gp.lhl........
consensus/85%                                h.l+h+...G.p..h..lp.ps.pl.phb..l.....o.ls....c.......GaPs.pslshs....p...l....h.lp.sGc.lll........
consensus/80%                                hpl+h+s.pG.p..l..lspps.pl.cLb..l.....osls...b+.......GaPP.cslsls....p...l.s..hslp.sG-.lllp.....s.
consensus/75%                                hpl+h+s.pG.pp.l..Lssps.pl.-Lb.bl.....Tsls...b+......hGaPP.cslsLs..p.p...l.s..lslp.sG-.lllp.p.s.s.
consensus/70%                                hplRl+s.pG.pp.lp.Lssps.pl.-LbsbI....bTslss.sb+....h.hGaPP.cslcLs..s.s...Lps..lslp.sG-plllppppsps.

VCPIP1

FINAL                                   --EEEE----EEEEEE----HHHHHHHHHHHHH-------EEEE-------------------------EEEE-
ALIGN                                   ---EEE-----EEEEE-----HHHHHHHHHHH-------E----------------------------------
HMM                                     ----EEEE---EEEEEE---HHHHHHHHHHHH-----H--EEEE-----------------EEEE----EEEE-
FREQ                                    -EEEE-----EEEEEE-----HHHHHHHHHHH-------EEEE--------------------------EEEE-
PSSM                                    ----------EEEEE-----HHHHHHHHHHHHH--------EE---------------------------EE--
47211468  Tetraodon_nigroviridis        KIRVSTSDGRQATLTLHAATTFAQLQKSVAKQFGVPAEQQCIRYGFPPKGLAAPPEGQENEPVALQHGDRVTVE
61098438  Gallus_gallus                 KIRITTNDGRQSMLTLKCTTTFLELQESIAREFNIPPYLQCIRYGFPPKELLPPKEGMENEPVPLQHGDRIAIE
28972858  Mus_musculus                  KIRITTNDGRQSMVTLKPSTTFFELQESIAREFNIPPYLQCIRYGFPPKELMPPQAGMEKEPVPLQHGDRITIE
119906500 Bos_taurus                    KIRITTNDGRQSMVTLKPSTTFFELQESIAREFNIPPYLQCIRYGFPPKELMPPQAGMEKEPVPLQHGDRITIE
31127282  Mus_musculus                  KIRITTNDGRQSMVTLKPSTTFFELQESIAREFNIPPYLQCIRYGFPPKELMPPQAGMEKEPVPLQHGDRITIE
73999449  Canis_familiaris              KIRITTNDGRQSMVTLKSSTTFFELQESIAREFNIPPYLQCIRYGFPPKELMPPQAGMEKEPVPLQHGDRISIE
30268294  Homo_sapiens                  KIRITTNDGRQSMVTLKSSTTFFELQESIAREFNIPPYLQCIRYGFPPKELMPPQAGMEKEPVPLQHGDRITIE
114620353 Pan_troglodytes               KIRITTNDGRQSMVTLKSSTTFFELQESIAREFNIPPYLQCIRYGFPPKELMPPQAGMEKEPVPLQHGDRITIE
109086592 Macaca_mulatta                KIRITTNDGRQSMVTLKSSTTFFELQESIAREFNIPPYLQCIRYGFPPKELMPPQAGMEKEPVPLQHGDRITIE
40254719  Rattus_norvegicus             KIRITTNDGRQSMVTLKSSTTFFELQESIAREFNIPPYLQCIRYGFPPKELMPPQAGMEKEPVPLQHGDRITIE
36029914  Homo_sapiens                  KIRITTNDGRQSMVTLKSSTTFFELQESIAREFNIPPYLQCIRYGFPPKELMPPQAGMEKEPVPLQHGDRITIE
55977741  Rattus_norvegicus             KIRITTNDGRQSMVTLKSSTTFFELQESIAREFNIPPYLQCIRYGFPPKELMPPQAGMEKEPVPLQHGDRITIE
21740248  Homo_sapiens                  KIRITTNDGRQSMVTLKSSTTFFELQESIAREFNIPPYLQCIRYGFPPKELMPPQAGMEKEPVPLQHGDRITIE
115669878 Strongylocentrotus_purpuratus QPPSKIILTGGTTLVLDASTTYSQLQTLIECKLHIPPAKQRIKYGFPPKELRAPPADEDGTALPLRNGDKVTVE
consensus/100%                          b...p...s..s.lsLcssTTa.bLQp.l.pbh.lPs.bQpI+YGFPPK.L.sP..sb-.pslsLbpGD+lslE
consensus/90%                           KIRloTsDGRQo.lTL+soTTFhbLQcSIA+cFsIPPhbQCIRYGFPPKELhsP..GbEpEPVPLQHGDRlolE
consensus/85%                           KIRITTNDGRQSMlTLKsSTTFhELQESIAREFNIPPYLQCIRYGFPPKELhPPbAGMEpEPVPLQHGDRITIE
consensus/75%                           KIRITTNDGRQSMVTLKsSTTFFELQESIAREFNIPPYLQCIRYGFPPKELMPPQAGMEKEPVPLQHGDRITIE

BIPOSTO/ARF

FINAL                                          -EEEEE----EEEEE----------HHHHHHHHHHHH-------------HH-------------------------------EEEEEE-----EEEE----HHHH-----HHHH---E--
ALIGN                                          ---EE--------HH-H---HH---HHHHHHHHHHHH----------------------------------------------EEEEEE-----EEEE-----HHE-----HHHHHH----
HMM                                            --EEEE----EHHHHHH---HHH--HHHHHHHHHHH-----------------------------------------------EEEEEE----EEEEE---HHHHH-----HHHH------
FREQ                                           -EEEE------EEEE----------HHHHHHHHHHHH-------------HHH------------------------------EEEEEE-----EEEE-----EEE-----EHHHHHHH--
PSSM                                           -EEEEE------EEE----------HHHHHHHHHHHH----------------------------------------------EEEEE-----HHH-------HHH-----HHH-------
47496692 Cucumis_sativus                       YTKVQKRG-SVGRCIDV---TRYKGYDELRHDLARMF-------------GIEGQLEDPQR--------------------TDWKLVYVDHENDILLVGDDPWDEF-----VSCVQSIKIL
56961712 Arabidopsis_thaliana                  YTKVQKRG-SVGRSIDV---TRYSGYDELRHDLARMF-------------GIEGQLEDPLT--------------------SDWKLVYTDHENDILLVGDDPWEEF-----VNCVQNIKIL
30687957 Arabidopsis_thaliana                  YTKVQKRG-SVGRSIDV---NRYRGYDELRHDLARMF-------------GIEGQLEDPQT--------------------SDWKLVYVDHENDILLVGDDPWEEF-----VNCVQSIKIL
1711205  Arabidopsis_thaliana                  LYKVQKRG-SVGRSIDV---NRYRGYDELRHDLARMF-------------GIEGQLEDPQT--------------------SDWKLVYVDHENDILLVGDDPWEEF-----VNCVQSIKIL
50905225 Oryza_sativa_japonica_cultivar_group  FTKVYKRG-AVGRSIDI---GRYSGYEELKHALARMF-------------GIEGQLEDRQR--------------------IGWKLVYKDHEDDILLLGDDPWEEF-----VNCVRCIRIL
19352045 Oryza_sativa                          FTKVYKRG-AVGRSIDM---SQFSGYDELKHALARMF-------------SIEGQLEERQR--------------------IGWKLVYKDHEDDILLLGDDPWEEF-----VGCVKCIRIL
19352047 Oryza_sativa                          YTKVHKRG-AVGRSIDI---NRYSGYDELKHDVARMF-------------GIEGQLGDQNR--------------------VGWKLVYEDHEKDVLLVGDDPWEDF-----VKCVRCIRIL
73697836 Gossypium_arboreum                    YTKVYKRG-AVGRSIDI---TRYSGYDELKQDLARRF-------------GIEGQLEDRGR--------------------VGWKLVYVDHENDVLLVGDDPWEEF-----INCVRCIKIL
47496694 Cucumis_sativus                       YTKVYKRG-AVGRSIDI---ARYSGYDELKQDLARRF-------------GIEGQLEDRQK--------------------IGWKLVYVDHENDVLLVGDDPWDDF-----VNCVRSIKIL
50929421 Oryza_sativa_japonica_cultivar_group  YTKVQKQG-SVGRSIDV---TGFRNYHELRSAIACMF-------------GLQGKLEHPGS--------------------SEWKLVYVDYENDVLLVGDDPWEEF-----INCVRCIRIL
27450533 Prunus_persica                        YTKVQKTG-SVGRSIDV---TSFKNYEELCSAIECMF-------------GLEGLLNDPRG--------------------SGWKLVYVDYENDVLLVGDDPWEEF-----VGCVRCIRIL
2982222  Arabidopsis_thaliana                  YIKVQKTG-SVGRSIDV---TSFKDYEELKSAIECMF-------------GLEGLLTHPQS--------------------SGWKLVYVDYESDVLLVGDDPWEEF-----VGCVRCIRIL
2708484  Arabidopsis_thaliana                  YTKVQKTG-SVGRSIDV---TSFKDYEELKSAIECMF-------------GLEGLLTHPQS--------------------SGWKLVYVDYESDVLLVGDDPWEEF-----VGCVRCIRIL
23343944 Mirabilis_jalapa                      FVKVHKMG-SFGRSLDI---SQFSSYQELRSELARLF-------------GLENELKDSPR--------------------SGSQLVFVDRENDVLLLGDDPWQEF-----VKTVGHIRIL
19352049 Oryza_sativa                          FVKVYKSG-SVGRSLDI---TRFSNYAELREELGQMF-------------GIKGQLDDPDR--------------------SGWQLVFVDRENDVLLLGDDPWESF-----VNSVWYIKIL
70663942 Oryza_sativa_japonica_cultivar_group  FVKVYKSG-SVGRSLDI---TRFSNYAELREELGQMF-------------GIKGQLDDPDR--------------------SGWQLVFVDRENDVLLLGDDPWEFINIYMNVSNAKKSYIM
15239481 Arabidopsis_thaliana                  FVKVYKSG-SVGRSLDI---SRFSSYHELREELGKMF-------------AIEGLLEDPLR--------------------SGWQLVFVDKENDILLLGDDPWESF-----VNNVWYIKIL
9758525  Arabidopsis_thaliana                  FVKVYKSG-SVGRSLDI---SRFSSYHELREELGKMF-------------AIEGLLEDPLR--------------------SGWQLVFVDKENDILLLGDDPWEYY----HQKMCIKWEIM
52076912 Oryza_sativa_japonica_cultivar_group  FVKVYKSG-TYGRSLDI---TRFSSYHELRRELGRLF-------------GLEGQLENPLR--------------------SGWQLVFVDREDDVLLVGDDPWQEF-----VNSVSCIKIL
50905465 Oryza_sativa_japonica_cultivar_group  FVKVYKSG-TVGRLLDI---TRFSSYHELRSEVGRLF-------------GLEGQLEDPLR--------------------SGWQLVFVDREDDVLLVGDDPWQEF-----VNSVSCIKIL
47496698 Cucumis_sativus                       FVKVHKSG-TYSRSLDI---TKFNSYPELRSELARMF-------------GLEGELEDPLR--------------------SGWQLVFVDRENDVLLLGDGPWPEF-----VNSVWCIKIL
19352043 Oryza_sativa                          FVKVYKSG-SLGRSLDI---SRFSSYCELRSELERLF-------------GLEGQLEDPVR--------------------SGWQLVFVDRENDILLVGDDPWQEF-----ANSVWCIKIL
79318949 Arabidopsis_thaliana                  FVKVYKSG-SFGRSLDI---SKFSSYHELRSELARMF-------------GLEGQLEDPVR--------------------SGWQLVFVDRENDVLLLGDDPWPEF-----VSSVWCIKIL
47496696 Cucumis_sativus                       FVKVYKSG-SFGRSLDI---SKFSRYHQLRSELAHMF-------------GLEGELEDPLR--------------------SGWQLVFVDRENDVLLLGDDPWPEF-----VNSVWCIKIL
85069285 Nicotiana_tabacum                     CTKVLKYGCALGRSIDM---SRVKGYGELISELDKLF-------------GFEGSLLDGS---------------------KDWHVTYQDREGNTKLLGDYPWSDS-----QAMVRKMFIC
47496700 Cucumis_sativus                       CTKVHKQGSLVGRAIDL---SRLNGYTDLISELERLF-------------SMEGLLKDPD---------------------KGWRVLYTDNENDVMVVGDYPWHDF-----CDAVSKIHIY
87241206 Medicago_truncatula                   CTKVHKQGSLVGRAIDL---SRLSSYNDLVSELERLF-------------GMEGLLRDPD---------------------KGWRILYTDSENDIMVVGDDPWHEF-----CDMVSKIHIY
15239335 Arabidopsis_thaliana                  CTKVHKQGSQVGRAIDL---SRLNGYDDLLMELERLF-------------NMEGLLRDPE---------------------KGWRILYTDSENDMMVVGDDPWHDF-----CNVVWKIHLY
85069287 Solanum_lycopersicum                  CTKVHKQGSLVGRAIDL---SRLNGYDDLLVELERLF-------------NMEDLLRDPN---------------------KGWRILYTDSENDMMVVGDDPWHEF-----CEVVSKIHIY
19352053 Oryza_sativa                          RIKVQMHGNAVGRAVDL---ANLDGYEQLMNELEEMF-------------NIKDLK-------------------------QKWKVAFTDDEGDTMEVGDDPWLEF-----CQMVRKIVLY
19352039 Oryza_sativa                          CTKVHKQGVALGRSVDL---SKFSNYDELKAELDKMF-------------EFDGELVSSN---------------------KNWQIVYTDNEGDMMLVGDDPWEEF-----CSIVRKIYIY
77555451 Oryza_sativa_japonica_cultivar_group  CKKVHKQGIALGRSIDL---TKFTCYDELIAELDQMF-------------DFNGELNSSS---------------------KNWMVVYTDNEGDMMLVGDDPWNEF-----CNMVHKIFIY
23893346 Oryza_sativa_japonica_cultivar_group  CKKVHKQGIALGRSVDL---TKFNGYEELIAELDDMF-------------DFNGELKGPK---------------------KEWMVVYTDNEGDMMLVGDDPWIEF-----CDMVHKIFIY
85069279 Solanum_lycopersicum                  CTKVHKQGTALGRSVDL---AKFNNYDELIAELDQLF-------------DFNGELKARS---------------------KSWLVVYTDDEGDMMLVGDDPWQEF-----CGMVRKIFIY
30027167 Mangifera_indica                      CTKVHKQGIALGRSVDL---SKFNNYEELIAELDRLF-------------EFGGELMTPK---------------------KNWLIIYTDDEGDIMLVGDDPWKEF-----CGMVRKIFIY
62319903 Arabidopsis_thaliana                  CTKVHKQGIALGRSVDL---SKFQNYEELVAELDRLF-------------EFNGELMAPK---------------------KDWLIVYTDEENDMMLVGDDPWQEF-----CCMVRKIFIY
47716275 Brassica_napus                        CTKVQKQGIALGRSVDL---SKFQNYEELVTELDRLF-------------EFNGELMAPK---------------------KDWLIVYTDDENDMMLVGDDPWQEF-----CCMVRKIFIY
22136676 Arabidopsis_thaliana                  CTKVHMQGSAVGRAIDL---TRSECYEDLFKKLEEMF-------------DIKGELLEST---------------------KKWQVVYTDDEDDMMMVGDDPWNEF-----CGMVRKIFIY
73697834 Gossypium_barbadense                  CTKVHMQGMAVGRAVDL---TRFDCYEDLLKKLEYMF-------------DIKGQLCGST---------------------KNWQVVYTDDEDDMMMVGDDPWNEF-----CSMVRKIFIY
50909463 Oryza_sativa_japonica_cultivar_group  CTKVIMQGMAVGRAVDL---TRLHGYDDLRCKLEEMF-------------DIQGELSASL---------------------KKWKVVYTDDEDDMMLVGDDPWPEF-----CSMVKRIYIY
38346580 Oryza_sativa_japonica_cultivar_group  CTKVIMQGMAVGRAVDL---TKLNGYGDLRSKLEEMF-------------DIQGDLCPTL---------------------KRWQVVYTDDEDDMMLVGDDPWDEF-----CSMVKRIYIY
6850874  Arabidopsis_thaliana                  RTKVQMQGIAVGRAVDL---TLLKSYDELIDELEEMF-------------EIQGQLLAR----------------------DKWIVVFTDDEGDMMLAGDDPWNEF-----CKMAKKIFIY
42569975 Arabidopsis_thaliana                  RIKVQMQGTAVGRAVDL---TLLRSYDELIKELEKMF-------------EIEGELSPK----------------------DKWAIVFTDDEGDRMLVGDDPWNEF-----CKMAKKLFIY
46576649 Arabidopsis_thaliana                  RIKVHMQGVAISRAVDL---TAMHGYNQLIQKLEELF-------------DLKDELRTR----------------------NQWEIVFTNNEGAEMLVGDDPWPEF-----CNMAKRIFIC
10086460 Arabidopsis_thaliana                  LTKVHMQGVAISRAVDL---TAMHGYNQLIQKLEELF-------------DLKDELRTR----------------------NQWEIVFTNNEGAEMLVGDDPWPEF-----CNMAKRIFIC
79325241 Arabidopsis_thaliana                  RTKVQMQGVPVGRAVDL---NALKGYNELIDDIEKLF-------------DIKGELRSR----------------------NQWEIVFTDDEGDMMLVGDDPWPEF-----CNMVKRIFIW
15219635 Arabidopsis_thaliana                  CTKVQMQGVTIGRAVDL---SVLNGYDQLILELEKLF-------------DLKGQLQAR----------------------NQWEIAFTNNEEDKMLVGEDPWPEF-----CNMVKKIFIY
12323853 Arabidopsis_thaliana                  CTKVQMQGVTIERAVDL---SVLNGYDQLILELEELF-------------DLKGQLQTR----------------------NQWEIAFTDSDDDKMLVGDDPWPEF-----CNMVKKILIF
5091627  Arabidopsis_thaliana                  CTKVQMQGVTIGRAVDL---SVLNGYDQLILELEKLF-------------DIKGQLQTR----------------------NQWEIAFTDSDEDKMLVGDDPWPEF-----CNMVKKIFIQ
8778254  Arabidopsis_thaliana                  MEQVQMQGVTIGRAVDL---SVLNGYDQLILELEKLF-------------DIKGQLQTR----------------------NQWKIAFTDSDGYEMLVGDDPWPEF-----CKMVKKILIY
12323856 Arabidopsis_thaliana                  CTKVQMQGVTIGRAVDL---SVLNGYDQLILELEKLF-------------DIKGQLQTR----------------------NQWKIAFTDSDGYEMLVGDDPWPEF-----CKMVKKILIY
46576637 Arabidopsis_thaliana                  CTKVQMQGVTIGRAVDL---SVLNGYDQLILELEKLF-------------DLKGQLQTR----------------------NQWKIAFTDSDGYEMLVGDDPWPEF-----CKMVKKILIY
15219633 Arabidopsis_thaliana                  CTKVQMQGVTIGRAVDL---SVLNGYDQLILELEKLF-------------DLKGQLQTR----------------------NQWKIIFTGSDEDEMLVGDDPWPEF-----CNMVKRIYIQ
88911336 Oryza_sativa                          FVKVFMHGEPFGRKINL---ALHNNYDSLSFTLKKLG--NNYSMSPFELEGLVNKEEDGAID-------------------SDFDLLYDDMDGVRYFLGDVPWEVF-----TTTVKKIYIV
88911335 Oryza_sativa                          FVKVFMHGEPFERKINL---AIHNNYDSLSFTLKRLG--NNYSMSPFELEGFVNNEEDGAID-------------------NDFDLLYDDMNGVRYLLGEVPWEVF-----TITVKRIYIV
55168171 Oryza_sativa_japonica_cultivar_group  LVKINMDGIPIGRKVDL---QIYDSYQKLSSAVEELF------------RGFLEAQKDLSCAESGEQGAEDKIFSGLLDGTGVYTLVYEDNDGDRMLAGDIPWKVF-----VSTVKRLRVM
34909384 Oryza_sativa_japonica_cultivar_group  LVKINMDGIPIGRKIDL---AAYNSYDGLSSAVKQLF------------HGFLQAQKDQTNAQIAQQGADDKIFYQLLDGSGEYTLVYEDSEGDRMLVGDVPWKVF-----VSTAKRLRVL
50933087 Oryza_sativa_japonica_cultivar_group  FVKVNMDGVPIGRKVDL---AAHGGYGELSAAVDRLF-RGLLAAQRDPTMATAAAAAAAGESCTG---EEEAIAGLLDGGSGEYTLVYEDDEGDQMLVGDVPWNMF-----IAAARRLRVL
34906394 Oryza_sativa_japonica_cultivar_group  FVKINMDGVPIGRKVDL---AAYGGYAQLSAAVDKLF------------RGLLAAQSAAADGEADAAAAGEMVGG------GEYTLVYEDDEGDRMLVGDVPWQMF-----IATAKRLRVL
18420964 Arabidopsis_thaliana                  YVKINMEGVPIGRKVNL---SAYNNYQQLSHAVDQLF-----------SKKDSWDLN------------------------RQYTLVYEDTEGDKVLVGDVPWEMF-----VSTVKRLHVL
50906555 Oryza_sativa_japonica_cultivar_group  FIKINMDGVPIGRKIDL---NAFDSYEKLSLAVDKLF------------RGLLAAQRDPLTAGAKDCQQEDVAISGLLDGTGEYTLVYEDYEGDKVLVGDVPWGMF-----VSSVKRLRVL
4093155  Arabidopsis_thaliana                  FVKINMDGVPIGRKVDL---NAYNSYEQLSFVVDKLF------------RGLLAAQRDISDGQGEEKPIIGLLDGK-----GEFTLTYEDNEGDKMLVGDVPWQMF-----VSSVKRLRVI
21594025 Arabidopsis_thaliana                  FVKINMYGVPIGRKVDL---SAHNSYEQLSFTVDKLF------------RGLLAAQRDFPSSIEDEKPITGLLDGN-----GEYTLTYEDNEGDKMLVGDVPWQMF-----VSSVKRLRVI
22329571 Arabidopsis_thaliana                  YVKVTMDGLVVGRKVCV---LDHGSYSTLAHQLEDMF-------------GMQSVSGLRLFQME-----------------SEFCLVYRDEEGLWRNAGDVPWNEF-----IESVERLRIT
4262227  Arabidopsis_thaliana                  YVKVNLDGLVVGRKVCL---VDQGAYATLALQLNDMF-------------GKPCSDPQASSYKYVSEGMQTVSGLRLFQTESEFSLVYRDREGIWRNVGDVPWNSY-----IFSIQKLSIL
42570633 Arabidopsis_thaliana                  YVKVNLDGLVVGRKVCL---VDQGAYATLALQLNDMF-------------GMQTVSGLRLFQTE-----------------SEFSLVYRDREGIWRNVGDVPWKEF-----VESVDRMRIA
18417976 Arabidopsis_thaliana                  YVKVKMDGVAIARKVDI---KLFNSYESLTNSLITMF-------------TEYEDCDRED---------------------TNYTFTFQGKEGDWLLRGDVTWKIF-----AESVHRISII
88911333 Oryza_sativa                          FVKVNLEGYAVGRKIDL---KAHRSYDSLSQALQSMF-------HGFLSDGIATRDNELQQMEEGSK--------------KRYVLVYEDNEGDRMLVGDVPWELF-----IASVKRLYIA
30685642 Arabidopsis_thaliana                  FIKVNMDGVAIGRKVDL---NAHSSYENLAQTLEDMF-----FRTNPGTVGLTSQFTKPLRLLDGS---------------SEFVLTYEDKEGDWMLVGDVPWRMF-----INSVKRLRVM
21593621 Arabidopsis_thaliana                  FVKVNMDGVGIGRKVDM---RAHSSYENLAQTLEEMF---------FGMTGTTCREKVKPLRLLDGS--------------SDFVLTYEDKEGDWMLVGDVPWRMF-----INSVKRLRIM
50912269 Oryza_sativa_japonica_cultivar_group  FVKVYMEGVPIGRKLDL---LPLDGYKGLVARLASMFRASITYHHCHRQFAVVGMKTNK----------------------VHHVLTYEDQEGDWMMAGDVPWELF-----LTSVKRLRIA
62120056 Oryza_sativa_indica_cultivar_group    FVKVYMEGVPIGRKLDL---LLLDGYDSLLIKLCHMF------KTPITYADVMECHQQVPGQK------------------AAHVLTYEDQDGDWMMVGDVPWELF-----LSSVKKLRLQ
88911339 Oryza_sativa                          FVKVYMEGVPIGRKLDL---LLLDGYDSLLIKLCHMF------KTPITYADVMECHQQVPGQK------------------AAHVLTYEDQDGDWMMVGDVPWELF-----LSSVKKLRIA
50878327 Oryza_sativa_japonica_cultivar_group  YVKVSMDGAPYLRKVDL---KTYSSYEDLSLALEKMF-------SCF-ITGRSSSHKTSKRDRLTDGSRADALKD------QEYVLTYEDKDADWMLVGDLPWDLF-----TTSCRKLRIM
62120058 Oryza_sativa_indica_cultivar_group    YVKVSMDGAPYLRKVDL---KMYSSYEDLSMALEKMF-------SCF-ITGQSGLRKSSNRDRLTNGSKADALQD------QEYVLTYEDKDADWMLVGDLPWDLF-----TTICRKLKIM
50918575 Oryza_sativa_japonica_cultivar_group  FVKVSMDGAPYLRKVDL---KMYNSYKDLSLALQKMF-------------GTFTATGNNMNEVNG----------------SDAVTTYEDKDGDWMLVGDVPWQMF-----VESCKRLRIM
17154533 Oryza_sativa_indica_cultivar_group    FVKVSMDGAPYLRKVDL---KMYNSYKDLSLALQKMF-------------GTFTATGNNMNEVNG----------------SDAGTTYEDKDGDWMLVGDVPWQMF-----VESCKRLRIM
34897206 Oryza_sativa_japonica_cultivar_group  YVKVSMDGAPYLRKVDL---RMYGGYRELRDALDALF-------------GCFSADASASA--------------------AHFAVAYEDKDGDLMLAGDVPWDMF-----ISSCKKLRIM
50917149 Oryza_sativa_japonica_cultivar_group  LVKVSMDGAPYLRKIDL---RMYKGYRELREALEAMF------------VCFSGAADGANP--------------------SEFAITYQDKDGDLMLVGDVPFDMF-----TSTCKKLRIM
4887016  Nicotiana_tabacum                     YLKVSMDGGTYLRKIDL---KVYKSYPELLKALQNMF---------KCTIGVYTEREGYNG--------------------SEYAPTYEDKDRDWMLVGDVPWDMF-----INSCRRLRIM
4887018  Nicotiana_tabacum                     YLKVSMDGGTYLRKIDL---KVYNSYPELLKALQNMF---------KCTIGVYTEREGYNG--------------------SDYAPTYEDKDGDWMLVGDVPWDMF-----LNSCRRLRIM
32396301 Pinus_taeda                           YVKVSMDGAPYLRKVNL---KIYSTYHDLSSALENMF-------SCLLTMGKSRSHGLNESSLMDMPNG------------SGYVPTYEDKDGDWMLVGDVPWQMF-----VDSCQRMRIM
32396293 Pinus_taeda                           YVKVSMDGAPYLRKVDL---KMYSTYHDLSSALENMF-------GCLITMGKSGSHALNESNLFDVRNG------------SEYVPTYEDKDGDWMLVGDVPWDMF-----VDSCQRMRIM
32396299 Pinus_taeda                           YVKVSMDGAPYLRKVDL---KMYSTYHDLSSALENMF-------GCLITMGKCGSSGIKESNLMDVVNG------------SEYVATYEDKDGDWMLVGDVPWQMF-----VDSCQRVRIM
88911338 Oryza_sativa                          FVKVSMDGAPYLRKIDL---KVYKGYRELREALEAMF-------LCFS--GGAAADAAVNP--------------------SDFAVTYEDKDGDLMLVGDVPFEMF-----ISTCKRLRIM
32396297 Pinus_taeda                           YVKVSMDGAPYLRKVDL---KLYSTYHELTSALEKMF-------SCLIIMGKCGSLALNESNLMDLPNG------------SEYVPTYEDKDGDWMLIGDVPWQMF-----VDSCQRMRIM
15219692 Arabidopsis_thaliana                  YVKVSMDGAPYLRKIDL---SCYKGYSELLKALEVMF---------KFSVGEYFERDGYKG--------------------SDFVPTYEDKDGDWMLIGDVPWEMF-----ICTCKRLRIM
18071490 Antirrhinum_majus                     FVKVSMDGAPYLRKIDL---KFYNNYFDLLKALENMF---------KCTIGVYSEREGYNG--------------------SEFAPTYEDKDGDWMLVGDVPWDMF-----ITSCKRLRIM
15239950 Arabidopsis_thaliana                  YVKVSMDGAPYLRKIDL---TMYKQYPELMKSLENMF---------KFSVGEYFEREGYKG--------------------SDFVPTYEDKDGDWMLVGDVPWEMF-----VSSCKRLRIM
99663    Arabidopsis_thaliana                  YVKVSMDGAPYLRKIDL---TMYKQYPELMKSLENMF---------KFSVGEYFEREGYKG--------------------SDFVPTYEDKEGEWMLVGEVPWEMF-----VSSCKRLRIM
11131103 Vigna_radiata_var_radiata             YVKVSMAGAPYLRKIDL---KVYKSYPELLKALENMF---------KCIFGEYSEREGYNG--------------------SEYAPTYEDKDGDWMLVGDVPWNMF-----VSSCKRLRIM
11131105 Vigna_radiata_var_radiata             YLKVSMAGAPYLRKIDL---KVYKSYPELLKALQNLF---------KCTFGEYSEREGYNG--------------------SEYAPTYEDKDGDWMLVGDVPWNMF-----VSSCKRLRII
15228939 Arabidopsis_thaliana                  YVKVSMDGAPYLRKIDL---KTYKNYPELLKALENMF---------KVMIGEYCEREGYKG--------------------SGFVPTYEDKDGDWMLVGDVPWDMF-----SSSCKRLRIM
15233496 Arabidopsis_thaliana                  YVKVSMDGAPYLRKIDL---KMYKNYPELLKALENMF---------KFTVGEYSEREGYKG--------------------SGFVPTYEDKDGDWMLVGDVPWDMF-----SSSCQKLRIM
416641   Vigna_radiata_var_radiata             FVKVSMDGAPYLRKVDL---KVYGGYPELLKALETMF---------KLAIGEYSEREGYKG--------------------SEYAPTYEDKDGDWMLVGDVPWDMF-----VTSCKRLRIM
414181   Pisum_sativum                         FVKVSMDGAPYLRKIDL---RVYGGYSELLKALETMF---------KLTIGEYSEREGYKG--------------------SEYAPTYEDKDGDWMLVGDVPWDMF-----VTSCKRLRIM
452777   Pisum_sativum                         FVKVSMDGAPYLRKIDL---RVYGGYSELLKALETMF---------KLTIGEYSEREGYKG--------------------SEYAPTYEDKDGDWMLVGDVPWD-------VTSCKRLRIM
15229343 Arabidopsis_thaliana                  YVKVSMDGAPYLRKIDL---KLYKTYQDLSNALSKMF--------SSFTIGNYGPQGMKDFMNESKLIDLLNG--------SDYVPTYEDKDGDWMLVGDVPWEMF-----VDSCKRIRIM
20269063 Populus_tremula_x_Populus_tremuloides YVKVSMDGAPYLRKIDL---KVYKGYPELLKALEEMF---------KSKVGEYSEREGYNG--------------------SEHVPTYEDKDGDWMLVGDVPWDMF-----INSCKRLRIM
34550779 Gossypium_barbadense                  YVKVSMDGAPYLRKIDL---KIYSGYPELLQAIENMF---------KFTIGEYSEREGYKG--------------------SDYAPTYEDKDGDWMLVGDVPWEMF-----ITSCKRLRIM
4887014  Nicotiana_tabacum                     VSKVSMDGAPYLRKIDL---EMYKGYSELLKALENMF---------KLNIGEYSEREGYKG--------------------SEFAPAYEDKDGDLMLVGDVPWDMF-----LSSCKRLRIM
4887012  Nicotiana_tabacum                     YVKVSMDGAPYLRKIDL---KMYKGYAELLKALENMF---------KLSIGEYSEREGYNG--------------------SEFAPAYEDKDGDLMLVGDVPWDMF-----LSSCKRLRIM
32396295 Pinus_taeda                           YVKVSMDGAPYLRKVDL---KMYSTYHELSSALEKMF--------SCFTMGQCGSPG------LSESKLIDLLNG------SEYVPTYEDKDGDWMLVGDVPWEMF-----VDSCKRLRIT
17976835 Pinus_pinaster                        YVKVSMDGAPYLRKVDL---KMYSTYHELSSALEKMF--------SCFNMGQCGAPG------LSESKLIDLLNG------SEYVPTYEDKDGDWMLVGDVPWEMF-----VDSCKRLRIT
30681782 Arabidopsis_thaliana                  FVKVSMDGAPYLRKVDL---RTYTSYQQLSSALEKMF--------SCFTLGQCGLHGAQGRERMSEIKLKDLLHG------SEFVLTYEDKDGDWMLVGDVPWEIF-----TETCQKLKIM
10177324 Arabidopsis_thaliana                  FVKVSMDGAPYLRKVDL---RSYTNYGELSSALEKMF--------TTFTLGQCGSNGAAGKDMLSETKLKDLLNG------KDYVLTYEDKDGDWMLVGDVPWEMF-----IDVCKKLKIM
90811713 Striga_asiatica                       YVKVSMDGAPYLRKVDL---RSYATYQELSSALEKMF--------SCFTIGQCGAQG------------------------TENVLTYEDKDGDWMLVGDVPWEMF-----IASCKRLKIM
6136832  Cucumis_sativus                       FIKVSMDGAPYLRKVDL---RNYSAYQELSSALEKMF--------SCFTIGQYGAHGALGMEKMSESKLKDLLHG------SEYVLTYEDKDGDWMLVGDVPWEMF-----IDSCKRLRIM
81074526 Solanum_tuberosum                     FIKVSMDGAPYLRKVDL---RTYSAYQELSSALETMF--------SCFTIGQYGSHGAPGKDMLSESKLKDLLHG------SEYVLTYEDKDGDWMLVGDVPWEMF-----IDTCKRLRIM
62242123 Solanum_lycopersicum                  FIKVSMDGAPYLRKVDL---RTCSAYQELSSALEKMF--------SCFTIGQYGSHGAPGKDMLSESKLKDLLHG------SEYVLTYEDKDGDWMLVGDVPWEMF-----IDTCKRLRIM
16610193 Nicotiana_tabacum                     FIKVSMDGAPYLRKVDL---KNYSAYQELSSALEKMF--------SCFTIGQYGSHGAPGKEMLSESQLKDLLHG------SEYVLTYEDKDGDWMLVGDVPWEMF-----IETCKRLRIM
20269051 Populus_tremula_x_Populus_tremuloides FIKVSMDGAPYLRKVDL---RNYSAYQELSSALEKMF--------SCFTIGQYGSHGAPGREMLSESKLKDLLHG------SEYVLTYEDKDGDWMLVGDVPWEMF-----IETCKRLRIM
29465672 Vitis_vinifera                        FVKVSMDGAPYLRKVDL---RNYSAYQELSSALEKMF--------SCFTIGQYGSHGAPGREMLSESKLKDLLHG------SEYVLTYEDKDGDWMLVGDVPWQMF-----IETCKRLRIM
20257219 Zinnia_elegans                        FVKVSMDGAPYLRKVDL---RSYSTYQQLSSAIEKMF--------SCFTIGQCGSQGAPGRESLSESKLRDLLHG------SEYVLTYEDKDGDWMLVGDVPWDMF-----IGSCKRLKIM
2388689  Glycine_max                           FVKVSMDGAPYLRKVDL---RSYTTYQELSSALEKMF-------LSCFTLGQCGSHGAPGREMLSESKLRDLLHG------SEYVLTYEDKDGDWMLVGDVPWEMF-----IDTCKRLKIM
55741386 Oryza_sativa_japonica_cultivar_group  YVKVKMEGLAIGRKLDL---SILGSYAELLDTLHLMF----------PSTNQEDGHDRRRR--------------------HPYAVTYEDGEGDWMQVGDVPWEAF-----AKSVKRLKIL
20269055 Populus_tremula_x_Populus_tremuloides FVKVYMEGIPIGRKLNL---LAHDGYHDLIQTLDQMF-----------NTSILWPEMDIEHSG------------------QCHVLTYEDKEGDWLIVGDVPWEMF-----LPSVRRLKIT
20269053 Populus_tremula_x_Populus_tremuloides FVKVYMEGIQIGRKLNL---LAHDGYHDLIQTLDQMF-----------NTSILWPEMDVEHSG------------------KCHVLTYEDQEGDWLIVGDVPWEVF-----LPSVRRLKIT
15228681 Arabidopsis_thaliana                  YVKVNMEGVPIGRKIDL---LSLNGYHDLITTLDYMF-----------NASILWAEEEDMCSE------------------KSHVLTYADKEGDWMMVGDVPWEMF-----LSSVRRLKIS
2618729  Arabidopsis_thaliana                  YVKVNMEGVPIGRKIDL---MSLNGYRDLIRTLDFMF-----------NASILWAEEEDMCNE------------------KSHVLTYADKEGDWMMVGDVPWEMF-----LSTVRRLKIS
15229074 Arabidopsis_thaliana                  FVKVYMEGVPIGRKLDL---CVFSGYESLLENLSHMF----------DTSIICGNRDR-----------------------KHHVLTYEDKDGDWMMVGDIPWDMF-----LETVRRLKIT
23308285 Arabidopsis_thaliana                  FVKVYMEGVPIGRKLDL---CVFSGYESLLENLSHMF----------DTSIICGNRDR-----------------------KHHVLTYEDKDGDWMMVGDIPWDMF-----LETVRRLKIP
88911334 Oryza_sativa                          FAKVHMDGYKVGRKINL---RAHRNYDSLRRVLTKMT-------HNFFCPADYSSTNKGEEDCAKS---------------DEFIFLYEDFEGDRMLVGDVPWELF-----LASAKRLYIA
50915638 Oryza_sativa_japonica_cultivar_group  YVKVKKEGDAIGRKVDL---ALHSSYDELAATLARMF----------PTNDHQGEKKMANDDHGDA---------------AGPVVTYEDGDGDWMLVGDVPWDDF-----ARSVKRLKIL
50511435 Oryza_sativa_japonica_cultivar_group  FVKVAVDGAPYLRKVDL---EAYRGYDQLLAALQDKF-------FSHFTIRKLGNEEMKLVDAVSG---------------NEYVPTYEDKDGDWMLVGDVPWKMF-----VETCQRLRLM
55770681 Oryza_sativa_japonica_cultivar_group  FVKVAVDGAPYLRKVDL---EAYSGYDQLLRALQDKF------FSHF-TIRKFADDERKLVDAVNG---------------TEYVPTYEDKDGDWMLVGDVPWKMF-----VETCQRLRLM
15219646 Arabidopsis_thaliana                  LVKVTMDGVIIGRKVDL---NALDSYAALEKTLDLMF------FQIPSPVTRSNTQGYKTIKETCTSKLLDGS--------SEYIITYQDKDGDWMLVGDVPWQMF-----LGSVTRLRIM
23198106 Arabidopsis_thaliana                  FVKVTMDGIPIGRKIDL---NAHKCYESLSNTLEEMF---LKPKLGSRTLETDGHMETPVKILPDGS--------------SGLVLTYEDKEGDWMLVGDVPWGMF-----IGSVRRLRIM
51964528 Oryza_sativa_japonica_cultivar_group  WVKVNMDGEVIGRKVDL---NAHRSYKTLALALELMF--------TKPSIGLCASHNTNSLKLLDNS--------------AEYQLTYEDRDGDWMLVGDVPWEMF-----VSSVKRLRIM
62120254 Oryza_sativa_indica_cultivar_group    WVKVNMDGEVIGRN------NAHRSYKTLALALELMF-------TKP-SIGLCASHNTKSLKLLDNS--------------AEYQLTYEDRDGDWMLVGDVPWEMF-----VSSVKRLRIM
15220124 Arabidopsis_thaliana                  YVKVALDGAAYLRKVDL---GMYDCYGQLFTALENMF---------QGIITICRVTELERK--------------------GEFVATYEDKDGDLMLVGDVPWMMF-----VESCKRMRLM
16610209 Physcomitrella_patens                 LVKIYMDGVPFGRKVDL---KTNDSYDKLYSMLEDMF-------QQYISGQYCGGRSSSSGESHWVASSRKLNFLEG----SEYVLIYEDHEGDSMLVGDVPWELF-----VNAVKRLRIM
2618727  Arabidopsis_thaliana                  YVKVSMDGVPYLRKMDL---GSSQGYDDLAFALDKLF--------GFRGIGVALKDGDN----------------------CEYVTIYEDKDGDWMLAGDVPWGMF-----LESCKRLRIM
21618019 Arabidopsis_thaliana                  YVKVSMDGVPYLRKMDL---GSSQGYDDLAFSLDKLF--------GFRGIGVALKDGDN----------------------CEYVTIYEDKDGDWMLAGDXPWGMF-----LESCKRLRIM
972915   Arabidopsis_thaliana                  YVKVSMDGVPYMRKIDL---GSSNSYINLVTVLENLF----------GCLGIGVAKEGKK---------------------CEYIIIYEDKDRDWMLVGDVPWQMF-----KESCKRLRIV
21553490 Arabidopsis_thaliana                  YVKVSMDGVPYMRKIDL---GSSNNYINLVTVLENLF-------------GCLGIGVAKEGKK------------------CEYIIIYEDKDRDWMLVGDVPWQMF-----KESCKRLRIV
972913   Arabidopsis_thaliana                  YVKVSVDGAAFLRKIDL---EMYKCYQDLASALQILF-------------GCYINFDDTLKE-------------------SECVPIYEDKDGDWMLAGDVPWEMF-----LGSCKRLRIM
99664    Arabidopsis_thaliana                  YVKVSVEGAAFLRKIDL---EMYKCYQDLASALQILF-------------GCYINFDDTLKE-------------------SECVPIYEDKDGDWMLAGDVPWEMF-----LGSCKRLRIM
50934701 Oryza_sativa_japonica_cultivar_group  YVKVSMDGAPYLRKVDL---KMCKGYRELREALDLLF------TKCFSATASDGCSD------------------------GQFAIAYEDKDGDLMLVGDVPWEMF-----ISSCKKLRIM
15235556 Arabidopsis_thaliana                  YVKVSMEGAPYLRKIDL---KTYKSYLELSSALEKMF-------SCF-TIGQFGSHGGCGRDGLNESRLTDLLRG------SEYVVTYEDKDSDWMLVGDVPWEMF-----ICSCKKLRIM
50725573 Oryza_sativa_japonica_cultivar_group  LVKVAVDGAPYLRKVDL---AAHAGYAPLLRALHGMF------ASCLAVRGGGGGDGEGTKLVDLVTG-------------AEYVPTYEDKDGDWMLVGDVPWKMF-----VESCKRIRLM
20269057 Populus_tremula_x_Populus_tremuloides FVKVNMDGTLIGRKVDL---SAHGCYETLAQALENMF------LRTTTTLNMARLSTPEYKIMIDAKRHSQLLGGS-----SEFVLTYEDKDGDWMLVGDVPWGMF-----ISSVKRLRIM
2921758  Arabidopsis_thaliana                  FVKVSMDGAPYLRKIDL---RMYKSYDELSNALSNMF-------SSFTMGKHGGEEGM--IDFMNERKLMDLVNS------WDYVPSYEDKDGDWMLVGDVPWPMF-----VDTCKRLRLM
54291193 Oryza_sativa_japonica_cultivar_group  YVKVSMDGAPYLRKVDL---KMYKNYKELSLALEKMF--------SCFTVGHGESNGKSGRDGLSDCRLMDLKNG------TELVLTYEDKDEDWMLVGDVPWRMF-----TDSCRRLRIM
5738162  Glycine_max                           FVQVSMDGAPYLRKVDL---PMYKSYIRLISCLGQNV--------QLLHHGYLWGPRN--DIFMNDSKLMDLPPS------SEYVPPHQNTDGDWMLVGDVPWEMF-----VVVMQPPGEI
22531416 Gossypium_hirsutum                    YVKVAVDGAPYLRKVDL---EIYNSYQQLLTSLEDMF-------SCFTIRNYLNEKKIDQVNG------------------IEYMPTYEDKDGDWMLVGDVPWQMF-----VESCKRLRLM
52077325 Oryza_sativa_japonica_cultivar_group  FVKVSMDGTPYLRKVDV---AAYGDYLELVEALNDMF--------YCSTIGLMDGYGE-----------------------WEHAVVYEDGDGDWMLVGDVPWEMF-----VSSCKRMRVM
56783894 Oryza_sativa_japonica_cultivar_group  YVKVSMDGAPYLRKVDL---KTYKNYKDMSLGLEKMF--------IGFSTGKEGAENQKD---------------------GEYVLTYEDKDGDWMLVGDVPWEMF-----TDSCRRLRIM
416640   Vigna_radiata_var_radiata             YVKVSMDGAPFLRKMDL---GMHKGYSDLAFALEKLF----------GCYGMVEALKNVEN--------------------GEHVPIYEDKDGDWMLVGDVPWEMF-----MESCKRLRIM
114733   Glycine_max                           YVKVSMDGAPFLRKIDL---GLHKGYSDLALALDKLF----------GCYGMVEALKNADN--------------------SEHVPIYEDKDGDWMLVGDVPWEMF-----MESCKRLRIM
414178   Pisum_sativum                         YMKVSMDGAPYLRKIDL---CLHKGYLELALALEKLF----------DCCGIEEALKDAEN--------------------CEHVPIYEDKDGDWMLVGDVPWEMF-----IESCKRLRIM
20269061 Populus_tremula_x_Populus_tremuloides FVKVSMDGAPYLRKVDL---NMYKTYHELSDALGKMF--------SSFTIGNCGSHGMKDFLNESKLIDLLNG--------TDYVPSYEDKDGDWMLVGDVPWDMF-----VESCKRLRIM
6136834  Cucumis_sativus                       FIKVSMDGAPFLRKVDL---KIYQGYPDLLQALENMF---------KFSLGKFCEREGYNG--------------------SEFVPTYEDKDGDWMLVGDVPWEMF-----MSSCKRLRIM
23343936 Mirabilis_jalapa                      -VKVSMDGAPYLRKIDL---KVYQSYAELLRGLENMF---------KVRIGSYSERDGYNG--------------------SDYVPTYEDKDGDWMLVGDVPWEMF-----ISSCKRLRIM
6136830  Cucumis_sativus                       YVKVSFEGTPFLRKVDL---GMVKGYGDLVGAMEKLF-------------GSPIGC-------------------------YEYTVTYEDRDGDWMLVGDVPWKMF-----IESCKRLRIM
11131101 Vigna_radiata_var_radiata             YVKVSMDGAPFLRKIDL---AMHKGYSDLAFALDKFF----------GCYGICEALKDAEN--------------------AEHVPIYEDKDGDWMLVGDVPWEMF-----RESCKRLRIM
51038048 Oryza_sativa_japonica_cultivar_group  YVKVSMDGAPYLRKVDL---KTYKNYKDLSTALEKMF--------IGFTTGKDGLSESRKD--------------------GEYVLTYEDKDGDWMLVGDVPWEMF-----ANSCRRLRIM
972931   Arabidopsis_thaliana                  FVKVSMDGAPYLRKVDL---KMYTSYKDLSDALAKMF--------SSFTMGSYGAQGMIDFMNESKVMDLLNS--------SEYVPSYEDKDGDWMLVGDVPWPMF-----VESCKRLRIM
20269059 Populus_tremula_x_Populus_tremuloides FVKVCMDGAPYLRKVDL---KMYKSYQELSDALAKMF--------SSLTMGNYGAQGMIDFMNESKLMDLLNS--------SEYVPSYEDKDGDWMLVGDVPWEMF-----VDSCKRPRIM
22725714 Mirabilis_jalapa                      LVKVSMDGAPYLRKVDL---KLYKSYQDLSDALGKMF--------SSFTLGNYGSQGMIDFMNESKLMDLING--------SDYVPTYEDKDGDWMLVGDVPWEMF-----VESCKRLRIM
15228943 Arabidopsis_thaliana                  LVKVSMDGAPYLRKVDL---KMYKSYQDLSDALAKMF--------SSFTMGNYGAQGMIDFMNESKLMNLLNS--------SEYVPSYEDKDGDWMLVGDVPWEMF-----VESCKRLRIM
50917147 Oryza_sativa_japonica_cultivar_group  LVKVSMDGAPYLRKIDV---AMYKSYPELSMAFQNMF--------TSFTIGKCGSHQQLKESNKLRDD-------------LEYVPTYEDKDGDWMLVGDVPWEMF-----VESCKRLRIM
32400272 Triticum_aestivum                     FVKVSMDGAPYLRKVDL---KMYNTYKDLSIALQKMF--------STFTATGNEGKMVEAVNG------------------SDVVTTYEDKDGDWMLVGDVPWEMF-----VASCKRLRIM
3043909  Solanum_lycopersicum                  FVKVSVDGAPYLRKVDL---KMYKSYQQLSDALGKMF--------------------------------------------SSFTIGNCGTQGXXDFMNESKLIDL-----LNGSDYVPTY
3043905  Solanum_lycopersicum                  FVKVSMDGAPYLRKVDL---KMYKSYQQLSHSLTNMF--------------------------------------------SSFTMGNYGSQGMIDFMNERKLMDV-----LNSSDYVPTY
3043895  Solanum_lycopersicum                  YVKVSMDGAAYLRKIDL---NTYKSYPQLLKALENMF--------------------------------------------KCSIDVYSETDG------------------YNGCNYIPTY
3043907  Solanum_lycopersicum                  YVKVAVDGAPYLRKVDL---EMYDSYQKLLNALENMF--------------------------------------------TCLTICNSQSESKLMDL-------------TNGVEYVPTY
3043911  Solanum_lycopersicum                  LVKVSMDGAPYLRKVDL---NMYKSYQELFDALTKMF--------------------------------------------NSFTIV----QGMKDFMHEGRLMDL-----LNSSDYVPTY
4887022  Nicotiana_tabacum                     FVKVSVDGAPYLRKVDL---KMYKSYQQLSDALGKMF--------SSFTIGNCGNHGFKDFMNESKLIDLLNG--------SDYVPTYEDKDGDWMLVGDVPWEMF-----VDSCKRLRIM
4887020  Nicotiana_tabacum                     FVKVSVDGAPYLRKVDL---KMYKSYQQLSDALGKMF--------SSFTIGNCGTHGFKDFMNESKLIDLLNG--------SDYVPTYEDKDGDWMLVGDVPWEMF-----VDSCKRLRIM
20385508 Populus_tremula_x_Populus_tremuloides FVKVSMDGAPYLRKVDL---KLYKSYRELSDALGKMF--------SSFTIGNCGSQGTKDFMNESKLIDLLNS--------SEYVPTYEDKDGDWMLVGDVPWGMF-----VDSCKRLRIM
55416169 Saccharum_hybrid_cultivar             FVKVSLDGAPYLRKVDLKMYKMYKSYQELSKALEKMF--------SS-TIGSCGSQGMNG-MNESKLVDLLNG--------SEYVPTYEDKEGDWMLVGDVPWEMF-----VESCKRLRIM
88911337 Oryza_sativa                          FVKVSMDGAPYLRKVDL---KMYKSYLELSKALEKMF--------SSFTIGNCGSHGVNG-MNESKIADLLNG--------SEYVPTYEDKDGDWMLVGDVPWEMF-----VESCKRLRIM
53748471 Plantago_major                        FVKVSMDGAPYLRKVDL---KMYKTYEELSDALGKMF--------SSFTMSKCDAQGMMDFMNESKLMDLLNG--------SDYVPTYEDKDGDWMLVGDVPWEMF-----VGSCKRLRIM
90811715 Striga_asiatica                       FVKVSMDGAPYLRKVDL---KMYKAYQELYDALGKMF--------SSFTMVKCDSEGMMDFMNESKLMDLLNG--------SDYVPTYEDKDGDWMLVGDVPWGMF-----VESCKRLRIM
5139697  Cucumis_sativus                       FVKVSMDGAPYLRKVDL---KMYKSYKQLSDALAAMF-------GSFTTIGNCGSQEMKDFMNESKLMDLLSG--------SDYVPTYEDKDGDWMLVGDVPWEMF-----VESCKRLRIM
114734   Glycine_max                           FVKVSMDGAPYLRKVDL---KMYKSYRELSDSLGKMF--------SSFTFGNCESQGMKDFMNESKLNDLLNS--------SDYVPTYEDKDGDWMLVGDVPWEMF-----VESCKRLRIM
75911515 Glycine_max                           FVKVSMDGAPYLRKVDL---KMYKSFMN-ESKLNDLL----------------------------------NS--------SDYVPTYEDKDGDWMLVGDVPWEMF-----VESCKRLRIM
62865743 Polytrichum_juniperinum               HCKVFREGEEVGRTLDL---SIFTSYYELFNRLAAMF-------------SVPTSK-------------------------FEHRVVYQDAEGSMKHVGDEPYRNF-----VKAVRRLTIL
62865745 Polytrichum_juniperinum               LCKVFRDGEEVGRTLDM---SSFTSYEELYSRLETIF-------------GVSQLH-------------------------FQDRAVYRDAQGSTMHVGNEPYRSF-----MQTVRRLTIL
15226389 Arabidopsis_thaliana                  HCKVFMESEDVGRTLDL---SVIGSYQELYRKLAEMF-------------HIEERSD------------------------LLTHVVYRDANGVIKRIGDEPFSDF-----MKATKRLTIK
6165644  Arabidopsis_thaliana                  HCKVFMESEDVGRTLDL---SVIGSVQELYRKLAEMF-------------HIEERPD------------------------LVTHVGYRDANGVIKRIGDEPFSDF-----MKATKRLTIK
37535416 Oryza_sativa_japonica_cultivar_group  HCKVFMESEDVGRTIDL---SVFGSYEELYGRLADMF-------------GIEKEE-------------------------IINHLHFRDAAGVVKHPGEVPFSDF-----MKAARRLTII
19352051 Oryza_sativa                          HCKVFMQSEDVGRTLDL---SVVGSYEELYRRLADMF-------------GIEKAE-------------------------LMSHVFYRDAAGALKHTGDEPFSEF-----TKTARRLNIL
18417527 Arabidopsis_thaliana                  HCKVFMESDDVGRTLDL---SVLGSYEELSRKLSDMF-------------GIKKSE-------------------------MLSSVLYRDASGAIKYAGNEPFSEF-----LKTARRLTIL
50926518 Oryza_sativa_japonica_cultivar_group  QCKVFVESETVGRSLDL---SALSSFEELYACLSDMF-------------SIGSDE-------------------------LRSHLVYRSPAGEVKHAGDEPFCAF-----VKSARKLRIL
50910745 Oryza_sativa_japonica_cultivar_group  QCKVFIESDTVGRNLDL---SSLASFEQLYGRLSEMF-------------CIDSAE-------------------------LRSRVLYRGATGEVRHAGDEPFSEF-----IKLARRLTIL
consensus/100%                                 ..bl...u..h.R............h......h........................................................................................
consensus/95%                                  ..KV..pG..h.R.lsl.......sY.pL...l..hF..................................................a.s.ps..b.hG-.Pa..a........spph.l.
consensus/90%                                  h.KV.bpG.sh.R.lDl.......sY.pL...l.phF..................................................a.D.-ss.hhhGD.PW..F.....h..sppl.lh
consensus/85%                                  hsKV.bpG.sh.RplDl......psY.pL...L.phF.............s................................a..sapDp-sDbhhlGDsPW.bF.....hp.sp+lbIh
consensus/80%                                  hsKV.bpG.sh.RplDL...p.hpsY.pL...L.phF.............s...............................pa..sYpDp-sDhhLVGDsPWpbF.....hpss++lbIh
consensus/75%                                  asKVphpG.sh.RplDL...p.apsYppL...LpphF.............s..s...........................ppa..sYpDp-GDhhLVGDsPWpbF.....hpss++lcIh
consensus/70%                                  alKVphcGhsh.RplDL...p.apuYpcL.psLppMF.............ub.s...........................spa..sYpDc-GDhMLVGDsPWpbF.....hpss++l+Ih

FliD-FlgK/L alignment of selected members

FINAL                                                                  --EEE-------EEE-EEE-EEE---H-----------HHHHHHHHHHH----EEEEEE--E---E---EEEEE--E---EEEEEE------EEE---
ALIGN                                                                  --EEE-----EEEEE--EE-EEE------------------EEEEEE-------EEEEE------E---EEEEE------EEEEEE------------
HMM                                                                    HHHHH-----EE-EE-EEE-EEE--HH-----------HHHHHHHHHHHH--EEEEEEE------E---EEEEE--E--EEEEEEE-------E----
FREQ                                                                   --EEE-------EEE-EEE-EE------------------EEEEEEE------EEEEEE----------EEEE--------EEEEE------EEE---
PSSM                                                                   --EEE-----E-EEE-EEE-EEE---H-----------HHHHHHHHHHH----EEEEEE--E---E---EEEEE--E---EEEEE-------------
895786     Campylobacter_upsaliensis                                   DAFAI-----NGVTI-GKV-AYENNDS-----------NGALIAAINAVKDTTGVQAAL--DEEGK---LVLTS--ADGRGIKITGSIGP-GAGIALN
57242546   Campylobacter_upsaliensis_RM3195                            ENFAI-----NGVTI-GKI-SYENNDS-----------NGALIAAINAVKDTTGVQAAL--DEEGK---LVLTS--ADGRGIKITGSIGP-GAGIALN
1888389    Campylobacter_sp                                            DDFTI-----NGVKI-GKI-DYESGDA-----------NGSLVSSINAVKDTTGVEAAL--NENGQ---LVLTS--REGRGIKIEGDMGS-GAGIAVN
228907     Campylobacter_jejuni                                        DDFAI-----NGVKI-GKV-DYKDGDA-----------NGALVSAINSVKDTTGVEASI--DENGK---LLLTS--REGRGIKIEGNIGR-GAFINPN
57168249   Campylobacter_coli_RM2228                                   DDFAI-----NGVKI-GKV-EYKDGDS-----------NGALVAAINSVKDTTGVEASI--DANGQ---LLLSS--REGRGIKIEGSIGG-GAFINKD
27127335   Campylobacter_coli                                          DTFAI-----NGVKI-GKV-AYEDGDA-----------NGALVSAINSVKDTTGVEASI--DANGQ---LLLTS--REGRGIKIEGSIGG-GAFINKD
14861510   Campylobacter_jejuni                                        DDFTI-----NGVKI-GKV-EYKDGDA-----------NGALVAAINSVKDTTGVEASI--DANGQ---LLLSS--REGRGIKIEGSIGR-GAFINPN
27127324   Campylobacter_coli                                          QDFAI-----NGVTI-GKI-EYKDGDG-----------DGSLISAINAVKDTTGVQASK--DENGK---LVLTS--ADGRGIKITGDIGV-GSGILAN
31321936   Campylobacter_jejuni_subsp_jejuni_81_176                    QDFAI-----NGVAI-GQI-NYKDGDN-----------NGQLVSAINAVKDTTGVQASK--DENGK---LVLTS--ADGRGIKITGDIGV-GSGILAN
86150904   Campylobacter_jejuni_subsp_jejuni_26094                     QDFAI-----NGVTI-GQI-NYKDGDN-----------NGQLISAINSVKDTTGVQASK--DENGK---LVLTS--ADGRGIKITGDIGV-GSGILSA
144202     Campylobacter_coli                                          QDFAI-----NGVVI-GQI-NYNDGDN-----------NGQLISAINAVKDTTGIEASK--DENGK---LVLTS--RDGRGIKITGSIGV-GAGILHT
68533179   Campylobacter_lari                                          DDFKI-----NGVTI-GKI-EYQDSDQ-----------NGALVAAINSVKDSTGVEASR--DANGR---LVLTS--RDGRGIKIEGSMGP-GAGIMKK
57240697   Campylobacter_lari_RM2100                                   DNFSI-----NGVII-GKI-EYKDGDE-----------NGALIAAINSVKDSTGVEASR--DANGR---LVLNS--RDGRGIKITGDMGP-GSGILKA
853587     Helicobacter_mustelae                                       KNLTI-----NDVNI-GNIVDIKKGDA-----------DGRLVQAINALTSSTGVEAST--DSKGR---LNLRS--VDGRGIVLKADASEDNGDGKSA
32263205   Helicobacter_hepaticus_ATCC_51449                           ANLMV-----NGVSI-GDIIGIQKNDS-----------DGRLVQAFNAATMHTGVEAYT--DNLGR---LMLRS--TDGRGISLKANGAV-PGQGNDV
5441619    Helicobacter_felis                                          SSLTV-----NGIEI-GNILGIKKNDS-----------DGRLVAALNAVTAQTGVEAYT--DSVGR---LNLRS--IDGRGINIKANSTNVDGQASAL
30961763   Helicobacter_acinonychis                                    NNLTL-----NGIHL-GSIVDVKKNDS-----------DGRLVAAINAVTSETGVEAYT--DQNGR---LNLRS--LDGRGIEIKTDSVSDGPSALTM
2228406    Helicobacter_pylori                                         SNLTL-----NGIHL-GNIADIKKNDS-----------DGRLVVAINAVTSETGVEAYT--DQKGR---LNLRS--IDGRGIEIKTDSVS-NGPSALT
34483557   Wolinella_succinogenes                                      KGLEI-----NGITI-GTVTDVQKNDS-----------DGRLIAAINAVKDQTGVEASI--DEQGR---LNLNS--TDGRAVQVKTTSASTILGGGSM
32263348   Helicobacter_hepaticus_ATCC_51449                           RELVI-----NGVTI-GNIHDIRKNDS-----------DGRLLNAINSIKERTGCEAFT--DITGR---MNVRS--LDGRAICIRTQGDS-GKIFGGG
34484192   Wolinella_succinogenes                                      NTLVI-----NGVTI-GTINDIQKNDA-----------DGKLINAINAVKEATGVEAYT--DISGR---LTLKS--TDGRAISVSTVSGA-GVLGGGS
5441621    Helicobacter_felis                                          NGLTI-----NGVLI-GNVNDVQHNDR-----------DGRLTNAINSVKERTGVEAYT--DIQGR---INLRS--TDGRAISVHADGKT-GHVFGGG
729512     Helicobacter_mustelae                                       RGLVI-----NGVRI-GTVNEVRKNDS-----------DGRLINAINSVKNQTGVEASL--DITGR---INLVS--LDGRAISVHADGEA--SHVFGE
30961765   Helicobacter_acinonychis                                    RELTI-----NGVVI-GTVNDVRKNDA-----------DGRLTNAINSVKDRTGVEASL--DIQGR---INLRS--IDGRAISVHAASAS-GQVFGGG
15644745   Helicobacter_pylori_26695                                   RELTI-----NGVEI-GTVNDVHKNDA-----------DGRLTNAINSVKDRTGVEASL--DIQGR---INLHS--IDGRAISVHAASAS-GQVFGGG
32186920   Helicobacter_pylori                                         KDLTI-----NGVEI-GTVNDVHKNDA-----------DGRLINAINSVKDRTGVEASL--DIQGR---INLHS--IDGRAISVHATSAS-GQVFGGG
83647506   Hahella_chejuensis_KCTC_2396                                FNFQI-----NGVQI--NI-SYGSNDT-------VADVQRTVITAINNKSGQTGVQAEA---FGSS---YRMIA--DDGRNIQISNASTT-TSLIGLG
94500260   Oceanobacter_sp_RED65                                       GKIYI-----NGVDI-GIVSIVDDGSG----GVDRDASRAAAIEAINAKTGQTGVMAED---NGSS---ITLTA--EDGRNISVAIDNDEANNVGTGI
88799043   Reinekea_sp_MED297                                          IGIMI-----NGVDI-GDVVSQGDIQK----------DRAATIDAINNKSGQTGVMATD---NGEG---ITLTA--ADGRNISVALVETG-AGTAAQG
673428     Tatlockia_micdadei                                          YNLTI-----NGVAV-FTNTELSTALS-----------NTQLRDGINSVSSQTGVLATL---NGGD---ITLTA--SDGRNISVTESG---TGFTAGT
22553064   Fluoribacter_bozemanae                                      YNLTI-----NGVAIYTNL-DVATALT-----------NSDLRDAINGVSNQTGVVASL---NGGN---MTLTA--ADGRNITVTESG---TGFTAGT
53751034   Legionella_pneumophila_str_Paris                            YNLTI-----NGVAI-YTNLNVATALT-----------NSDLRDAINGVSNQTGVVASL---NGGN---MTLTA--ADGRNITVTESG---TGFTAGT
52628681   Legionella_pneumophila_subsp_pneumophila_str_Philadelphia_1 YNLTI-----NGVAIYTNL-NVATALT-----------NSDLRDAINGVSNQTGVVASL---NGGN---MTLTA--ADGRNITVTESG---TGFTAGT
82702466   Nitrosospira_multiformis_ATCC_25196                         GDLKI-----NGVDV-GAITAGGTAPL----------QGAAVAAAINLISGTTGVSASA--DGAGL-VTLTSTS--SDGITVAMSGTANT-ARTGLTA
74317608   Thiobacillus_denitrificans_ATCC_25259                       GALLI-----NGIAV-GAIAADTNAVT----------QGRNAATAINAVSNQTGVSAVA-DATTGA---LTLST--ADGRNIELTSSPATAAGAQAIQ
89899441   Rhodoferax_ferrireducens_T118                               ATLTV-----NGIQV-GSIAAGGAAPA----------QGANVAAAINLVSSQSGVTASA--AADGK---VTLTA--ADGRDIALGAGWVAADSGLTAS
88858133   Pseudoalteromonas_tunicata_D2                               AIFTL-----ELRGE---NTDYSKEGTRIKFSVSNTENLSSVVNAFNEAAGETGVSASL--TGDGR---VQLVS--ERGDNITFENMQVEYNGVGSRV
88950137   Halorhodospira_halophila_SL1                                -SLEI-----NGTTV-----SVGEDAG-----------VGEFVDEVNAASGNTGVRAEM--VGDDQ---VRFVS--ESDFRIEPGDNSPIGDLGLEAE
9843799    Pseudomonas_mendocina                                       -SFNL-----SGVTSKSKDSDAATVSA----VVTDTTDLKSLADAINRETAKTGISAVS---KGDT---IELVS--SRGDAIQITNYAGS-GGASLQA
9843797    Pseudomonas_oleovorans                                      FDIGT-----KGGTK-TSVTITASGDD--------ATDLAALRDAINAESGTNGLSASI--NSDGE---LLVAA--VNGDNIEIQNYKGN-AGSGAAV
76884144   Nitrosococcus_oceani_ATCC_19707                             -SFTL-----QSSGG-GSAAAISAGVT--------TTDLTNLADAVNAQSAETGVTATL--SENRDA--ITLEN--AEGEDILVSDADNT-GVAAAAA
84514827   Loktanella_vestfoldensis_SKA53                              -QFDL-----KGVNDTALKITAQINDG----------DLSELVQAVNRRSDETGVTAEL--SVSGNA--VTLVQ--RDGFDVVTTNISSG-VALRASS
77952607   Marinobacter_aquaeolei_VT8                                  -SLSLQGENATAQEISFTLSATEGKDA-----------LSSAVAAINDQSAKTGITAEV--SDDGKS--VVLTN--GNGADIVVGNTNVTSDGDVTID
10801723   Acidovorax_avenae_subsp_avenae                              -TLAVKGDNSTAANVTFNVSATSTAAG-----------LAEAVKAFNDVSSQTGVTAKL-NSDSSG---LILTN--ESGNDINIANGSSSAAGITLAS
77952602   Marinobacter_aquaeolei_VT8                                  -TMSLSTGDGNNATVSAQISDVNDLEP--------------LAREINASSGKTGITAEV---DGGT---IKLIQ--ESGKDVVIEGFTSNGAGSPTMD
69949642   Shewanella_frigidimarina_NCIMB_400                          -GSSR-----TGAPT----TDISSVTS-----------AQGLVDTINADSSNTGLTAKL-DAESGN---VRIAS--LDGDNITTTQVGGA-TFTIDSV
83367710   Rhodobacter_sphaeroides_ATCC_17025                          GGTDG-----NSVSI-GTVAITDSSDV------------RALRDAINAVSGQTGVTASMKSGDNGT---IILTH--ASGEDIVLEEAAFT-GTGAEFT
86155033   Campylobacter_fetus_subsp_fetus_82_40                       TDLKI-----NGVSI-GNI-KVSNLDA-----------DNVLIGAINKVKEQTGVEASK---ENGK---LTLTA--RDGRAIQINGGNIS---RLGIT
consensus/100%                                                         ...........p..................................hN.....psh.A.....................s...................
consensus/95%                                                          ...h.l.....ssh.h.........s................h..AlN..p.poGl.A.......u....h.l.s...pGcsI.l..............
consensus/90%                                                          ..sh.l.....Nul.l.sph...p.ss...............l..AIN..pspTGV.A.......up...l.L.u...cGcsI.l..s....s......
consensus/85%                                                          ..shsl.....NGl.l.spl..hp.ss.............u.LhsAINs.pspTGVpA......pGp...l.Lpu...-GRsIplpss.s..ss.....
consensus/80%                                                          ..shsl.....NGl.l.Gpl..hpps-............pu.LlsAINu.pspTGVpA......pGp...l.Lpu...-GRsIplpss.ss.ss.....
consensus/75%                                                          ..shsl.....NGl.l.Gpl..hppsD............su.LlsAINu.pspTGVpA....s.sGp...lsLpS...DGRsIplpss.ss.ss.h...
consensus/70%                                                          .pshsl.....NGV.I.Gpl.shppsDs...........sG.LlsAINuhpspTGVpAs...s.sGp...LsLsS...DGRuIplpss.ss.us.h...

UBL found in Bmi1/Psc

FINAL                                          ------EEEEE---------------------------------------------------------EEEEE---HHHHHHHHHHHHHHHHH---------------------------------------------------------EEEE--EEEE---EE------HHHH-HHHHH------------------------------EEEEE----
ALIGN                                          ----HHHHHHHH----------------------------------------------------H---EEEE----HHHHHHHHHHHHHHH--------------------------------------------------H-------H--HH----------------HHHHH-HHHHHH-------------------------------EE-----
HMM                                            ------EEEEEE--------------------------------------------------------EEEEE---HHHHHHHHHHHHHHHHH-----------------------------------------------EEE-----EEEEEE--EEEE----E-----EEEEE-EEEEEE------------------------------EEEE----
FREQ                                           -----HHHHHHH---------------------------------------------------------EEE----HHHHHHHHHHHHHHHHH-----------------------------------------------HHH-----HHHEEE--EEEE---------HHHHHH-HHHHHH------------------------------EEE-----
PSSM                                           ---------------------------------------------------------------------EEEE-------HHHHHHHHHHHHH------------------------------------------------------------H---------EE--------EE-E---------------------------------EEEEE-----
91095245  Tribolium_castaneum                  MSGDNPLVKALK----------------------------------------------------ENSIRYIKT-TANATVDHLHKYLAMRLTL------------------------------------DLDSQLPTT-HSLL-----NFCIYI--SPTAGQYVQLNGNQTLGQV-NDKYWKV------------------------NKPLEMYYSWKKT
125773279 Drosophila_pseudoobscura             MSADNQLIRALK----------------------------------------------------ENCVRYIKT-TANATVDHLSKYLAMRLTL------------------------------------DLGADLPEA-CRLL-----NFCIYV--APQPQQLVILNGNQTLHQV-NDKFWKV------------------------NKPMEMYYSWKKT
17137804  Drosophila_melanogaster              MSADNQLIRALK----------------------------------------------------ENCVRYIKT-TANATVDHLSKYLAMRLTL------------------------------------DLGADLPEA-CRVL-----NFCIYV--APQPQQLVILNGNQTLHQV-NDKFWKV------------------------NKPMEMYYSWKKT
66523966  Apis_mellifera                       MAGDNSLIKALK----------------------------------------------------ENSIRYIKT-TANATVDHLSKYLAMRLTL------------------------------------DLDTELSES-DRLL-----NFCIYI--APSPGQLVVLSGSQTLRQV-NDKFWRV------------------------NRPLEMYYSWKKT
118793629 Anopheles_gambiae_str_PEST           MAGDNPLLKALK----------------------------------------------------ENSIRYIKT-TSNATIDHLSKYLAMRLTL------------------------------------DLDPALPET-YRLL-----NFCIYI--AQQPNQLVVLSGNQTLQQV-NEKFWKV------------------------NKPLEMYYSWKKS
108871414 Aedes_aegypti                        MAGDNPLLKALK----------------------------------------------------ENSVRYIKT-TSNATVDHLSKYLAMRLTL------------------------------------DLETELPEA-YRLV-----NFCIYI--APQPSQLVVLSGNQTLSQV-NEKFWKV------------------------NKPLEMYYSWKKS
47215614  Tetraodon_nigroviridis               FRPHPTLMEKDD-----------------------------------------------GHNSVEFVPRYIKT-SGNATVDHLSKYLAVRLAL----------------------------------EELRRNSDASP-VNMEAASEKQYTIYI--PTAGNQFTVLNGSFSLELV-SEKYWKV------------------------NKPMELYFAPTKE
46403229  Danio_rerio                          FRPHPTLMEKEDA----------------------------------------------------AQTRYIKT-SGNATVDHLSKYLAVRLAL----------------------------------EEMRKNGEASP-INVEAASEKQCTIYI--PTASDQFTVLNGSFSLELV-SEKCWKV------------------------NKPMELYFAPTKE
34996481  Danio_rerio                          FRPHPTLMEKEDA----------------------------------------------------AQTRYIKT-SGNATVDHLSKYLAVRLAL----------------------------------EEMRKNGEASP-INVEAASEKQYTIYI--PTASNQFTVLNGSFSLELV-SEKYWKV------------------------NKPMELYFAPTKE
73960484  Canis_familiaris                     HNNQQALSHSIEEGLKIQ-----------------------------------------------AMNRYIKT-SGNATVDHLSKYLAVRLAL----------------------------------EELRSKGESNQ-MNLDTASEKQYTIYI--ATASGQFTVLNGSFSLELV-SEKYWKV------------------------NKPMELYYAPTKE
109111618 Macaca_mulatta                       FRPHPTLTEKDDS----------------------------------------------------AQTRHIKT-SGNATVDDLSKYLAVRLAF-------------------------------KELRSRAGHGESNQ-MNLDTASEKQYNIYI--ARASGQFTLLNGSFSLELV-SEKYWKV------------------------NKPMKLYYTHTKE
47497988  Xenopus_tropicalis                   FRPHPTLMEKDDS----------------------------------------------------AQTRYIKT-SGNATVDHLSKYLAVRLAL----------------------------------EEFRSKGENNQ-MSLNAASEKQYTIYI--ATANGQFTVLNGSFSLELV-SEKYWKV------------------------NKPMELYYAPTKE
26354897  Mus_musculus                         FRPHPTLMEKDDS----------------------------------------------------AQTRYIKT-SGHATVDHLSKYLAVRLAL----------------------------------EELRSKGESNQ-MNLDTASEKQYTIYI--ATATGQFTLLNGSFSLELV-SEKYWKV------------------------NKPMELYYAPTKE
118094209 Gallus_gallus                        FRPHPTLMENDDS----------------------------------------------------AQTRYIKT-SGNATVDHLSKYLAVRLAL----------------------------------EELRSKGESNQ-MNLDTASEKQYTIYI--ATANGQFTVLNGSFSLELV-SEKYWKV------------------------NKPMELYYAPTKE
119908691 Bos_taurus                           FRPHPTLMEKDDS----------------------------------------------------AQTRYIKT-SGNATVDHLSKYLAVRLAL----------------------------------EELRSKGESNQ-MNLDTASEKQYTIYI--ATASGQFTVLNGSFSLELV-SEKYWKV------------------------NKPMELYYAPTKE
126306334 Monodelphis_domestica                FRPHPTLMEKDDS----------------------------------------------------AQTRYIKT-SGNATVDHLSKYLAVRLAL----------------------------------EELRSKGESNQ-MNLDTASEKQYTIYI--ATANGQFTVLNGSFSLELV-SEKYWKV------------------------NKPMELYYAPTKE
71059767  Mus_musculus                         FRPHPLLVEKGEY----------------------------------------------------CQTRYVKT-TGNATVDHLSKYLALRIALERRQQQETAEPGGPGGGASDTGGPDGGGGERGVAGGGEGPEEPAL-PSLEGVSEKQYTIYI--APGGGAFTTLNGSLTLELV-NEKFWKV------------------------SRPLELCYAPTKD
92090635  Mus_musculus                         FRPHPLLVEKGEY----------------------------------------------------CQTRYVKT-TGNATVDHLSKYLALRIALERRQQQETTEPGGPGGGASDTGGPDGGGGERGVAGGGEGPEEPAL-PSLEGVSEKQYTIYI--APGGGAFTTLNGSLTLELV-NEKFWKV------------------------SRPLELCYAPTKD
47087091  Rattus_norvegicus                    FRPHPLLVEKGEY----------------------------------------------------CQTRYVKT-TGNATVDHLSKYLALRIALERRQQQETVEPGGPGGGASDTGGPDGGGGERGVSGGGEGPEEPAL-PSLEGVSEKQYTIYI--APGGGAFTTLNGSLTLELV-NEKFWKV------------------------SRPLELCYAPTKD
55956948  Canis_familiaris                     FRPHPLLVEKGEY----------------------------------------------------CQTRYVKT-TGNATVDHLSKYLALRIALERRQQQEAGEPGGPGGGASDAGGPDGGGGEGGGTRGGDGPEEPAL-PSLEGVSEKQYTIYI--APGGGAFTTLNGSLTLELV-NEKFWKV------------------------SRPLELCYAPTKD
124013519 Macaca_nemestrina                    ----PLLVEKGEY----------------------------------------------------CQXRYVKT-TGNATVDHLSKYLALRIALERRQQQEAGEPGGPGGGASDTGGPDGGGGEGGGAGGGDGPEEPAL-PSLEGVSEKQYTIYI--APGGGAFTTLNGSLTLELV-NEKFWKV------------------------SRPLELCYAPTKD
296064    Homo_sapiens                         FRPHPLLVEKGEY----------------------------------------------------CQTRYVKT-TGNATVDHLSKYLALRIALERRQQQEAGEPGGPGGGASDTGGPDGCGGEGGGAGGGDGPEEPAL-PSLEGVSEKQYTIYI--APGGGAFTTLNGSLTLELV-NEKFWKV------------------------SRPLELCYAPTKD
109070718 Macaca_mulatta                       FRPHPLLVEKGEY----------------------------------------------------CQTRYVKT-TGNATVDHLSKYLALRIALERRQQQEAGEPGGPGGGASDTGGPDGGGGEGGGAGGGDGPEEPAL-PSLEGVSEKQYTIYI--APGGGAFTTLNGSLTLELV-NEKFWKV------------------------SRPLELCYAPTKD
62900962  Xenopus_laevis                       FRAHPLLVEKDGY----------------------------------------------------SQTRYVKT-TANATVDHLSKYLALRIAL-----------------------------------EEEVLRGEAEGVTLGEVSEKQYTIYICTGVAGGQYTTLNGSLTLELV-NEKYWKV------------------------SKPLELYYAPTKE
134025969 Xenopus_tropicalis                   FRAHPLLVEKDGY----------------------------------------------------SQTRYVKT-TANATVDHLSKYLALRIAL-----------------------------------EEEALRGGAEGVTLGEVSEKQYTIYISTGAAGGQYTTLNGSLTLELV-NEKYWKV------------------------SKPLELYYAPTKE
90101656  Xenopus_laevis                       FRAHPLLVEKDGY----------------------------------------------------SQTRYVKT-TANATVDHLSKYLALRIAL-----------------------------------EEEALRGGAEGVTVGEVSEKQYTIYICTGAAGGQYTTLNGSLTLELV-NEKYWKI------------------------SKPLELYYAPTKE
145552431 Paramecium_tetraurelia               IQEDLQIQQEIKNFSQQKQ---------------KNEEIQKLVSQTDTILSCNVQLYAQNQLIHQIDKNYIRA-PFNTTVSDIIQLIGLKLNL------------------------------------------PEE-FTQY------------IDIYINNEIQTQMDKTLAEL-NSEYWGR------------------------KEDFQIYNPNDFH
66362364  Cryptosporidium_parvum_Iowa_II       LLPELEKNKTVDSNNQTTT--------------------------VLENLSMKIKLESINSEFFQLEKPYLIV-PPQITIFHLQNYIMHKSNE------------------------------------------KFE-KIPS--------------IFLKGGQILPRNHSLEFVCRSRRIPL------------------------DNLLILEFGIQNY
115441993 Oryza_sativa_japonica_cultivar_group AADAAGLWLTLQASPDQFR----------------------------------------EPILPQIPKSYLRIKDSNMKVEVVMKYLAGKLGL------------------------------------------TQS-HLQR---------------AASSSLLAGQKCQRQHL---VLITA------------------------TKLQGRRRRRRRG
77555448  Oryza_sativa_japonica_cultivar_group PAHEAGTWFVLRAAQNQRR----------------------------------------EPPLPQIPRSFLRVRDGRMTVRVVMRYLVNKLSL------------------------------------------EDD-SQVK---------------------GVRPSVT--------------------------------------------SWVTP
42562365  Arabidopsis_thaliana                 RRPHSGLWFLLQASQFQER----------------------------------------EPFLPQVNKSYLRIKDGRITVRLLIKYLMKKLEL------------------------------------------DSE-SEVNI----------------------------------------------------------------------------
21742317  Oryza_sativa_japonica_cultivar_group VAAAAGVWFVLQAAPLQGR----------------------------------------EPFLPQIPRSYLRIKDGRVTVRLLTKYLVNKLGL------------------------------------------EDE-SEVR------------------------------GV--CLGWHI------------------------SPPSPLDKSFSIH
31126761  Oryza_sativa_japonica_cultivar_group PRAGEVVPTRQICTFARRG----------------------------------------VPTLPQLPAKYLRIKDVDLPASIIQKYLAQKLNL------------------------------------------SSE-TELH-----------------------PNLTLKVAIADAELCFV------------------------SEPSVIGFTHWAV
115455935 Oryza_sativa_japonica_cultivar_group KRRFRALWFYLLAAFDQRG----------------------------------------VPTLPQLPAKYLRIKDVDLPASIIQKYLAQKLNL------------------------------------------SSE-TEVE---------------VLCGGKVVNQGMTLHDL--ADCWLE------------------------KGPK-SRMRSSVG
125545675 Oryza_sativa_indica_cultivar_group   DGITRPVWFLLVPSPDQKQ----------------------------------------DPKLPQLPTYYVRIKDGSLQTSLIQRYIMNKLDL------------------------------------------ASE-DEVE---------------ITCHGEAISPSTTLQGL--LELWLK------------------------SSPV-EQVQASLG
40539033  Oryza_sativa_japonica_cultivar_group DGITRPVWFLLVPSPDQKQ----------------------------------------DPRLPQLPTYYVRIKDGSLQTSLIQRYIMNKLDL------------------------------------------ASE-DEVE---------------ITCHGEAISPSTTLQGL--LELWLK------------------------SSPV-EQVQASLG
22331268  Arabidopsis_thaliana                 GRNNNPVWFSLKPSKTQNI----------------------------------------EMLLPPITACCIRVKDSNMTVSYLKKYLMVKLGL------------------------------------------ESE-DQVE---------------IWLRDEPVCSSLTLHNL--VDWWVQ------------------------TTPLPERQSAMVG
18402394  Arabidopsis_thaliana                 ERRNGHVWFSLVASSNQEG----------------------------------------EASLPQIPANYLRIRDGNIPVSFIQKYLMRKLDL------------------------------------------KSE-DEVE---------------ITCMGEPVIPTLQLHSL--VDLWLE------------------------TTSKHQRVAASIG
42561762  Arabidopsis_thaliana                 ERRNGPVWFSLVASNDQEG----------------------------------------GTSLPQIPANFLRIRDGNTTVSFIQKYLMRKLDL------------------------------------------ESE-NEIE---------------IKCMGEAVIPTLTLYNL--VDLWLQ------------------------KSSNHQRFAALVG
7523703   Arabidopsis_thaliana                 ERRNGPVWFSLVASNDQ---------------------------------------------------------DGNTTVSFIQKYLMRKLDL------------------------------------------ESE-NEIE---------------IKCMGEAVIPTLTLYNL--VDLWLQ------------------------KSSNHQRFAALVG
125537292 Oryza_sativa_indica_cultivar_group   EKLLTPVWFSLIASFDQKG----------------------------------------APPLPQIPTHYLRIKDDNMPASSIQKYIMQKLSL------------------------------------------PSE-TEVE---------------ISCCGQPVNPIQPLRNL--IERWLR------------------------FGPA-RTLQTVVG
108709971 Oryza_sativa_japonica_cultivar_group EKKFSSIWFSLVASFEQEG----------------------------------------DPPLPQIPSHYLRIKDGNIPASSIQKYLMQKLGL------------------------------------------PNE-AEVE---------------INCCGQPVNPTQPLCNL--VEVWLRGRSTQTTQTMIGSPAK--------EFVMVLTYGRPKA
115713391 Strongylocentrotus_purpuratus        RNTELHVAVLLEYAGSSEG----------------------------------------CPTFKPLPKKYILV-PNRVTVSQIQRFITHKLNI------------------------------------------QSP-LEVD---------------VLCEEDILEPDVTLKQI-----WAQSTEEQME-----------------DGMLCLYYSISNT
115785516 Strongylocentrotus_purpuratus        RNTELHVAVLLEYAGSSEG----------------------------------------CPTFKPLPKKYILV-PNRVTVSQIQRFITHKLDI------------------------------------------QSP-LEVD---------------VLCEEDILEPDVTLKQI-----WAQ------------------------STEEQVNK-----
114632656 Pan_troglodytes                      CNIVVHQTQPLYNISANEG----------------------------------------TGHFKPLEKKFVRV-SGEATIGHVEKFLRRKMGL------------------------------------------DPA-CQVD---------------IICGDHLLEQYQTLREIRRAIGDAAMQ----------------------DGLLVLHYGLVVS
119917709 Bos_taurus                           IPPELDMSLLLEFIGANEG----------------------------------------TGHFKPLEKKFVRV-SGEATIGHVEKFLRRKMGL------------------------------------------DPA-CQVD---------------IICGDHLLERYQTLREIRRAIGDAAMQVGLPYLCLTGKLIN--------ERRVFRVIRVLIN
118092987 Gallus_gallus                        IPPELDISILLEFIGANEG----------------------------------------TGNFKPLEKKFVRV-SGEATIGHVEKFLRRKMDL------------------------------------------DPA-CQVD---------------IICGDHLLEHYQTLREIRQVIGESAVQ----------------------DGLLVLHYGLVVS
61557118  Rattus_norvegicus                    IPPELDVSLLLEFIGANED----------------------------------------TGHFKPLEKKFVRV-SGEATIGHVEKFLRRKMGL------------------------------------------DPA-CQVD---------------IICGDHLLERYQTLREIRRAIGDTAMQ----------------------DGLLVLHYGLVVS
126273453 Monodelphis_domestica                IPPELDMSLLLEFIGANEG----------------------------------------TGHFKPLEKKFVRV-SGEATIGHVEKFLRRKMGL------------------------------------------NPA-CQVD---------------IICGDHLLEQYQTLKEIRRAIGDGAMQ----------------------DGLLVLHYGLVVS
73998781  Canis_familiaris                     IPPELDMSLLLEFIGANEG----------------------------------------TGHFKPLEKKFVRV-SGEATIGHVEKFLRRKMGL------------------------------------------DPA-CQVD---------------IICGDHLLEQYQTLREIRRAIGDAAMQ----------------------DGLLVLHYGLVVS
47224771  Tetraodon_nigroviridis               IPPELNVSLLLEFAGAEDG----------------------------------------INNYKPLERPYVRV-SGEATVRHVELFIRRKMEL------------------------------------------SPT-CQVD---------------MACGERLLDHCQSLKDIKQSLGKEAIQ----------------------DGLLVLHFALVLP
68371292  Danio_rerio                          IPSELDVSLMLEFVGAEKG----------------------------------------VENYKPLERKYVRV-SGEATVRHVELFIRRKMEL------------------------------------------SQN-CKVD---------------VVCGEHILEQYQSLREIYNTMGKKALQ----------------------DGMLVLHFGLVLP
91089673  Tribolium_castaneum                  GNQEELINLCLECAFTNQ-----------------------------------------------IKQVFVRV-PTRTTVLYLKKFIARKIFK-----------------------------------------IEDL-HSVV---------------VFCNCEEVDERDTMKYI-YLSKWKFD-----------------------DVPLVLKCQQKIK
56758928  Schistosoma_japonicum                LQEEDRLSVELRYWNQNEH--------------------KFDDCSSKTSSQIDSINTMLAA----FPPTFLLC-PPELTVGHIEKLIRMKFNL-----------------------------------------KPSE-HDVS--------------VFFSVDDLFNSDHTLSDLACLYAWRR------------------------QQPFKLYFTIKET
47223969  Tetraodon_nigroviridis               IAEDEIISLSIQFYERSKNTERQRSDVEGDKVKPGSGPHPLCLPTRFPGPASPLCPFPPQS----NGKRFLQC-PAAMSVMHLAKFLRSKMDI------------------------------------------PNS-YRVE---------------VLYGDEPLKDYYTLMDIAYFYEWRR------------------------TGPIPLQYLVKPT
46250310  Xenopus_laevis                       VQQEENISLSIQFSEDARD--------------------------------ELQDPVESEDLEKRNSLRFLRC-PAAMTVTHLAKFLQNKMDV------------------------------------------PSK-YKVE---------------ILYEEEPLKDYYTLMDIAYIYPWGR------------------------TGPLPLKYRVQPT
71896207  Xenopus_tropicalis                   VQEEENISLSIQFSEDARD--------------------------------EIQDLVDSEDLEKRNSLRFLRC-PAAMTITHLAKFLRNKMDV------------------------------------------PSK-YKVE---------------ILYEEEPLKDYYTLMDIAYIYPWGR------------------------TGPLPLKYRVQPT
46329615  Xenopus_laevis                       AQEEQNISLSIQFSEDTRD--------------------------------ELQDPVESEDLEKRNSLRFLRC-PAAMTITHLAKFLRNKMDV------------------------------------------PSK-YKVE---------------ILYEEEPLKDYYTLMDIAYIYPWGR------------------------TGPLPLKYRVQPT
109514763 Rattus_norvegicus                    LGDNEIVSLSIKLYREAKK---------------------------------SLVENGDEDKEK-TGVLFLRC-PAVMTFMHLAKFLCNEMDV------------------------------------------PSK-YKVE---------------ILYEDKPLKEYYTLMDIAYIYPWQR------------------------NGPLPLKYRVQPA
119912202 Bos_taurus                           LSDDEIVSLSIEFYEGVRQ-------------------------------SAGVDPSPWVPLPQQTGVRFLRC-PAAMTVMHLAKFLRNKMDV------------------------------------------PSK-YKVE---------------VLYEDEPLKEYYTLMDIAYIYPWRR------------------------NGPLPLKYRVQPA
6678635   Mus_musculus                         LGDDEIVSLSIEFYEGVRD-----------------------------REEKKNLTENGDGDKEKTGVRFLRC-PAAMTVMHLAKFLRNKMDV------------------------------------------PSK-YKVE---------------ILYEDEPLKEYYTLMDIAYIYPWRR------------------------NGPLPLKYRVQPA
34873508  Rattus_norvegicus                    LGDDEIVSLSIEFYEGVRD-----------------------------REEKKSLVENGDGDKEKTGVRFLRC-PAAMTVMHLAKFLRNKMDV------------------------------------------PSK-YKVE---------------ILYEDEPLKEYYTLMDIAYIYPWRR------------------------NGPLPLKYRVQPA
109114733 Macaca_mulatta                       LSDDEIVSLSIEFYEGARQ----------------------------------GPLENGDGDKEKVRVRFLRC-PAAMTVMHLAKFLRNKMDV------------------------------------------PSK-YKVE---------------VLYEDEPLKEYYTLMDIAYIYPWRR------------------------NGPLPLKYRVQPA
126308194 Monodelphis_domestica                LSDDEIVSLSIEFYEGVRD-----------------------------REEKKGALENGDGDKEKTGVRFLRC-PAAMTVMHLAKFLRNKMDV------------------------------------------PSK-YKVE---------------VLYEDEPLKEYYTLMDIAYIYPWRR------------------------NGPLPLKYRVQPT
76644550  Bos_taurus                           LSDDEIVSLSIEFYEGVRD-----------------------------REEKKGPLENGDGDKEKTGVRFLRC-PAAMTVMHLAKFLRNKMDV------------------------------------------PSK-YKVE---------------VLYEDEPLKEYYTLMDIAYIYPWRR------------------------NGPLPLKYRVQPA
114667779 Pan_troglodytes                      LSDDEIVSLSIEFYEGARD-----------------------------RDEKKGPLENGDGDKEKTGVRFLRC-PAAMTVMHLAKFLRNKMDV------------------------------------------PSK-YKVE---------------VLYEDEPLKEYYTLMDIAYIYPWRR------------------------NGPLPLKYRVQPA
117644306 synthetic_construct                  LSDDEIVSLAIEFYEGARD-----------------------------RDEKKGPLENGDGDKEKTGVRFLRC-PAAMTVMHLAKFLRNKMDV------------------------------------------PSK-YKVE---------------VLYEDEPLKEYYTLMDIAYIYPWRR------------------------NGPLPLKYRVQPA
47223482  Tetraodon_nigroviridis               ITDDEIISLSIEFFDHSRL---------------------------------GGSVEEKSSKEQATHKRYLQC-PAAMTVMHLRKFLRSKMDI------------------------------------------PSI-YQVD---------------VMYEDEPLKDYYTLMDIAYIYTWRR------------------------NGPLPLKYRVRPN
124001541 Danio_rerio                          IADDEIISLSIEFFDQKKL--------------------------------DGKDGEEKESTKEVTVKRYLQC-PAAMTVMHLRKFLRSKMDI------------------------------------------PCT-FQIE---------------VMYEDEPLKDYYTLMDIAYIYTWRR------------------------NGPLPLKYRVRPG
35902786  Danio_rerio                          ITDDEIISLSIEFFDHRAQ---------------------------------QQGCTEERQKEEVNNKRYLQC-PAAMTVMHLRKFLRSKMDI------------------------------------------PPT-YQIE---------------VMYEDEPLKDYYTLMDIAYIYTWRR------------------------NGPLPLKYRVRPS
73948739  Canis_familiaris                     HKTRPLLNIRLDRKVNKDK---------------------------------------EKPKEEVNDKRYLRC-PAAMTVMHLRKFLRSKMDI------------------------------------------PNT-FQID---------------VMYEEEPLKDYYTLMDIAYIYTWRR------------------------NGPLPLKYRVRPT
55958279  Homo_sapiens                         HKTRPLLNIRLDRKVNKDK---------------------------------------EKSKEEVNDKRYLRC-PAAMTVMHLRKFLRSKMDI------------------------------------------PNT-FQID---------------VMYEEEPLKDYYTLMDIAYIYTWRR------------------------NGPLPLKYRVRPT
1086577   Xenopus_laevis                       ITDDEIISLSIEFFDQNKA-----------------------------DRKGSKDKDKEKSKDEINDKRYLRC-PAALTIMHLRKFLRSKMDI------------------------------------------PSN-FQID---------------VMYEEEALKDYYTLMDIAYIYTWRR------------------------NGPLPLKYRVRPT
49115061  Xenopus_laevis                       ITDDEIISLSIEFFDQNKA-----------------------------DRKGSKDKDKEKSKDETNDKRYLRC-PAALTIMHLRKFLRSKMDI------------------------------------------PSN-FQID---------------VMYEEEALKDYYTLMDIAYIYTWRR------------------------NGPLPLKYRVRPT
62858263  Xenopus_tropicalis                   ITDDEIISLSIEFFDQNRA-------------------------------DRKGSKDKEKSKEEANDKRYLRC-PAALTVMHLRKFLRSKMDI------------------------------------------PSN-FQID---------------VMYEEEPLKDYYTLMDIAYIYTWRR------------------------NGPLPLKYRVRPT
52138943  Xenopus_laevis                       ITDDEIISLSIEFFDQNRA-------------------------------NRKGSKDKEKSKDEANDKRYLRC-PAALTIMHLRKFLRSKMDI------------------------------------------PSN-FQID---------------VMYEEEPLKDYYTLMDIAYIYTWRR------------------------NGPLPLKYRVRPT
109506215 Rattus_norvegicus                    IADDEIISLSIEFFHPSRS-------------------------------DRKVT--KEKPKEEVNDKRYLRC-PAALTVMHLRKFLRSKMDI------------------------------------------PNT-FQID---------------VMYEEEPLKDYYTLMDIAYIYTWRR------------------------NGPLPLKYRVRPT
74211363  Mus_musculus                         ITDDEIISLSIEFFDQNRL-------------------------------DRKVN--KKKPMKEMNDKRYLRC-PGAMTVMHLRKFLRSKMDI------------------------------------------PNT-FQID---------------VMYEEEPLKDYYTLMDIAYIYTWRR------------------------NGPLPLKYRVQPT
56119143  Gallus_gallus                        ITDDEIISLSIEFFDQNRL-------------------------------ERKGNKEKEKSKEEVNDKRYLRC-PAAMTVMHLRKFLRSKMDI------------------------------------------PNT-FQID---------------VMYEEEPLKDYYTLMDIAYIYTWRR------------------------NGPLPLKYRVRPT
73948733  Canis_familiaris                     ITDDEIISLSIEFFDQNRL-------------------------------DRKVNKDKEKPKEEVNDKRYLRC-PAAMTVMHLRKFLRSKMDI------------------------------------------PNT-FQID---------------VMYEEEPLKDYYTLMDIAYIYTWRR------------------------NGPLPLKYRVRPT
84000133  Bos_taurus                           ITDDEIISLSIEFFDQNRL-------------------------------DRKINKDKEKSKEEVNDKRYLRC-PAAMTVMHLRKFLRSKMDI------------------------------------------PNT-FQID---------------VMYEEEPLKDYYTLMDIAYIYTWRR------------------------NGPLPLKYRVRPT
72496441  Oryctolagus_cuniculus                ITDDEIISLSIEFFDQNRL-------------------------------DRKVSKDKEKSKEEVNDKRYLRC-PAAMTVMHLRKFLRSKMDI------------------------------------------PNT-FQID---------------VMYEEEPLKDYYTLMDIAYIYTWRR------------------------NGPLPLKYRVRPT
27883842  Homo_sapiens                         ITDDEIISLSIEFFDQNRL-------------------------------DRKVNKDKEKSKEEVNDKRYLRC-PAAMTVMHLRKFLRSKMDI------------------------------------------PNT-FQID---------------VMYEEEPLKDYYTLMDIAYIYTWRR------------------------NGPLPLKYRVRPT
192205    Mus_musculus                         ITDDEIISLSIEFFDQSRL-------------------------------DRKVN--KEKPKEEVNDKRYLRC-PAAMTVMHLRKFLRSKMDI------------------------------------------PNH-FQID---------------VMYEEEPLKDYYTLMDIAYIYTWRR------------------------NGPLPLKYRVRPT
46559391  Mus_musculus                         ITDDEIISLSIEFFDQSRL-------------------------------DRKVN--KEKPKEEVNDKRYLRC-PAAMTVMHLRKFLRSKMDI------------------------------------------PNT-FQID---------------VMYEEEPLKDYYTLMDIAYIYTWRR------------------------NGPLPLKYRVRPT
236137    Drosophila_melanogaster              FTTTELISLSLEYHPAMLH--------------------------------------QCGPGE-VPPTIYLQC-AAGLPVELLKRFLCSKYNI----------------------------------------ETDNGLVEVE---------------VTYKDEVLPTNFTLMDVAYCYNWSR------------------------ESPMAFCYRILLY
108872542 Aedes_aegypti                        FSPDELINLSLEYHYDSIV--------------------------------------DYDPKKQELPITYLCC-PAAVTIHHLYKFILTKNGL----------------------------------------QLDNERIQVD---------------IIYEDEILPHEFTLMDVAYCFNYKR------------------------SSLMRLYYRIFIH
118787996 Anopheles_gambiae_str_PEST           LAIVSPNSLSLEYHYDTLA--------------------------------------EHNASSTQLPITYLQC-PAAVTVHHLYKFILTKNGL----------------------------------------QVGSDNVRVE---------------IIYEEEILPHDFTLMDVAYCFDYKR--------------------------VSDRLECCSLL
91095171  Tribolium_castaneum                  --LNYSISLSLEYYQVHLD--KTPVEGSKSIKSSDKSVSVLNNNNSEAVSDKHKLNGTKNGECKSGDKRYLQC-PAAVSMKHLQKFIRMKFAL------------------------------------------SQN-HKVD---------------IIYEGEVLHSNFTLMDVAYTFKWKR------------------------LKPLRFFYRIFTP
110767185 Apis_mellifera                       YSPDESLSLSLEYFSPPKD--------------------------------------VKGIAVKPLLRRYLRC-PAAVTIFHLQKLIRAKYGL------------------------------------------TDA-HRVD---------------IMYKEEPLCSNYTLMDVMYIYHWRR------------------------KVPLHLSYRIFES
91084985  Tribolium_castaneum                  ISPEESISLTMCYYGCKES------------------------------------------------SRYLRC-PAAVTIGHLQKLIRAKYGL------------------------------------------SDN-HHVD---------------ILYNQDCLNSTLTLIDVSYIYSWKR------------------------KTPLELTYRIYEY
110762046 Apis_mellifera                       --PEDAVSLSLEYLPPGAD--PMSILLSTNDDTNNSNASNNQNNNSNNGSNNGYSNNANNHSTNTTSRRYLQC-PALVTIAHLKKFLASKYNV------------------------------------------DMTRYTIE---------------ICHRRAPLPEHWTLMDVAYIYAWKR------------------------NAPMRFFYRVALE
91094599  Tribolium_castaneum                  FNPQDAISLSIEYISDDSA-----------------------------PGAIPSLPTNTEQPHDNPMKRYLQC-PGMCRIEVLKKFVRNKYNV------------------------------------------DTNLFHID---------------ILYKRVPLPDHYTLIDIGYIYSWKR------------------------NEPMKFFFRITDI
125808204 Drosophila_pseudoobscura             FGPTDNMSLSLEYAELGEL--------------------------------------STESEVEFLRPRYLQC-PAMCRVSHLKKFVYDKFDI------------------------------------------DMQRFSID-------------IMYKVKTIVLLDYYTLMDIAYIYTWKR------------------------DAPMRFYFRVYES
71043373  Drosophila_melanogaster              FSPSDDMSLSLEYAELGEL-----------------------------------KTDSEPELVDTLRPRYLQC-PAMCRVSHLKKFVYDKFEI------------------------------------------DAQRFSID-------------IMYKVKTIVLLDYYTLMDIAYIYTWKR------------------------DAPMRFYYRVYES
8358      Drosophila_melanogaster              FSPSDDMSLSLEYAELGEL-----------------------------------KTDSEPELVDTLRPRYLQC-PAMCRVSHLKKFVYDKFEI------------------------------------------DAQRFSID-------------IMYKVKTIVLLDYYTLMDIAYTYTWKR------------------------DAPMRFYYRVYES
108872543 Aedes_aegypti                        FGPSDMFSLTLEYADKELA----------------------------------------GDNEELLKPKILKC-PAVFTIANLKKFIANKYNI------------------------------------------PMHLFYVE-------------IMYKVQTITLPDHYTLMDVAYIYTWKK------------------------DAHMRFFYRIRTH
118788000 Anopheles_gambiae_str_PEST           FSPNEKISLSLEYAEKELA----------------------------------------EDNEELLKAKYLLC-PAVFSIALLKKFIIYKYGI------------------------------------------SERQFCVE-------------IMYKVKTIILPDYYTLMDVAYIYTWKR------------------------DAPMKYYYRI---
115951761 Strongylocentrotus_purpuratus        YKNDEQVSLCLEYLGNGPS------------------------------------RAEEDAGITQLDKKYIRC-SVRTCVYHLQKLLLKKLDV------------------------------------------SKD-SEVL---------------LYCEDEELYEEEPMKYI-WVSHWKGK-----------------------AAPMVLKYQIISG
62858377  Xenopus_tropicalis                   YRNDEHVCLCLEKVSSGKD-----------------------------------------KKKFILEQKYVRC-SVRSEIRHLRRVLSHRLSA------------------------------------------PLA--HVQ---------------LLIDNKVLPDHMTMKQL-WLTHWYGK-----------------------PAPLVLLYSVREK
82249367  Xenopus_laevis                       YRNDEHVCLCLEKVSSGKD-----------------------------------------KKKFILQQKYVRC-SVRSEIRHLRRVLSHRLSA------------------------------------------PLA--QVQ---------------LLIDNKVLPDHMTMKQL-WLMHWYGK-----------------------PAPLVLLYSVKEK
109103560 Macaca_mulatta                       YRYDEQLNLCLERLSSGKD-----------------------------------------KNKSVLQNKYVRC-SVRAEVRHLRRVLCHRLML------------------------------------------NPQ--HVQ---------------LLFDNEVLPDHMTMKQI-WLSRWFG------------------------KTGFPGDLRLSAR
126332008 Monodelphis_domestica                YRYDEQLSLCLEKLSSGKD-----------------------------------------KNKSILQHKFVRC-SVRAEVRHLRRVLCRRLML------------------------------------------SPQ--HVQ---------------LLFDNEVLPDHMTMKQI-WLSRWFGK-----------------------PAPLLLHYSVKDK
55741429  Rattus_norvegicus                    YRYDEQLSLCLERLSSGKD-----------------------------------------KNKNVLQNKYVRC-SVRAEVRHLRRVLCHRLML------------------------------------------NPQ--HVQ---------------LLFDNEVLPDHMTMKQL-WLSRWFGK-----------------------PSPLLLQYSVKEK
109240538 Homo_sapiens                         YRYDEQLNLCLERLSSGKD-----------------------------------------KNKSVLQNKYVRC-SVRAEVRHLRRVLCHRLML------------------------------------------NPQ--HVQ---------------LLFDNEVLPDHMTMKQI-WLSRWFGK-----------------------PSPLLLQYSVKEK
73980955  Canis_familiaris                     YRYDEQLSLCLERLSSGKD-----------------------------------------KNKSILQNKYVRC-SVRAEVRHLRRVLCHRLML------------------------------------------NPQ--HVQ---------------LLFDNEVLPDHMTMKQI-WLSRWFGK-----------------------PSPLLLQYSVKEK
114053133 Bos_taurus                           YRYDEQLSLCLERLSSGKD-----------------------------------------KNKSILQNKYVRC-SVRAEVRHLRRVLCHRLML------------------------------------------NPQ--HVQ---------------LLFDNEVLPDHMTMKQI-WLSHWFGK-----------------------PSPLLLQYSVKEK
55742258  Danio_rerio                          YRYDEQVSLCLERQSSSFS--------------------------------------GKDKNKLTLQQKFVRC-SVRAEVRHLRKVLCHRLNV------------------------------------------EKH--QVQ---------------MLFNNESLPDHMTMKRL-WLSHWFGK-----------------------AQPLVLHYTIKDK
47227522  Tetraodon_nigroviridis               YRYDEQVSLCLERLNSSLA--------------------------------------GKDKTKLTLQQKFVRC-SVRAEVRHLRKVLCHRLNV--------------------------EKHQTQWQMLPHVPPPLLS-SQVQ---------------MLFNNESLPDHMTMKRL-WLSHWFG----------------------------KVRYSYR--
71986208  Caenorhabditis_elegans               HRDDCQVTVNLLPGTANLP---------------------------------------------LITRPYVRC-SEMTTMNTLKKFLSLQIWD----------------------------------------DQSRY-SDLD---------------MFCDGQLMGKDFSVRFV-WMMKRRG-------------------------QPKSEPLIIRYH
39593886  Caenorhabditis_briggsae              HRDDCQVTVNLLPGTANLP---------------------------------------------LITRPFVRC-SEMTTMNTLKKFISLQIWD----------------------------------------DQSRY-GDLD---------------VFCDGQLMGKDFSVRFV-WMMKRRG-------------------------QPKSEPLVIRYH
56753730  Schistosoma_japonicum                HRKDEQVNIQLEPGSDNLE---------------------------------------------PLTEKYLRL-SSRATVTHLRKYVAQQVLH----------------------------------------DISKF-HEID-----------IFIQNNEDGTFLGRDHVLKFV-RVVYWNA------------------------VEPMPLQYRYSRM
47208291  Tetraodon_nigroviridis               HRSDPQIAICLDCLRNTGQ--------------------------------------SGESSVTDLMKRFIRC-SSRVTVGTIKKFLSLKLKL------------------------------------------PSS-YELD---------------VLCNGEIMGRDHTLEFI-YMTRWRLH-----------------------RDNVRLPTELKPG
109460030 Rattus_norvegicus                    HRSDPQIAICLDCLRNHGQ--------------------------------------SGDNVVKVSERKSLPL-SLKLLIGTIKKFLSLKLKL------------------------------------------PSS-YELD---------------VLCNGEIMGKDHTMEFI-YMTRWRLRGEN--------------------SYPMVLQYRPRID
125840017 Danio_rerio                          HRSDPQIAICLDCLRNNGQ--------------------------------------SGESIVKGLMKKFIRC-STRVTVGTIKKFLCVKLKL------------------------------------------PSS-YELD---------------VLCNGEIMGKDHTLEFI-YRTRWRLQGDS--------------------AYPMVLEYRPRID
113675578 Danio_rerio                          HRSDPQIAICLDCLRINGQ--------------------------------------MGENIVKGLMKKFIRC-STRVTVGTIKKFLSLKLKL------------------------------------------PSS-YELD---------------VLCNGEIMGKDHTMEFI-YMTRWRLRGEN--------------------VYPMVLEYRPRID
73997988  Canis_familiaris                     HRSDPQIAICLDCNSVLRA---------------------------------------------GLMKKFIRC-STRVTVGTIKKFLSLKLKL------------------------------------------PSS-YELD---------------VLCNGEIMGKDHTMEFI-YMTRWRLRGENFRCLNCSASQVCSQDGPLYQSYPMVLQYRPRID
109463805 Rattus_norvegicus                    HRSDPQIAICLDCLRNHGQ--------------------------------------SGDNVVKGLMKKFIRC-STRVTVGTIKKFLSLKLKL------------------------------------------PSS-YELD---------------VLCNGEIMGKDHTMEFI-YMTRWRLRGEN--------------------SYPMVLQYRPRID
114631765 Pan_troglodytes                      HRSDPQIAICLDCLQNNGQ--------------------------------------SGDNVVKGLMKKFIRC-STRVTVGTIKKFLSLKLKL------------------------------------------PSS-YELD---------------VLCNGEIMGKDHTMEFI-YMTRWRLRGENFRCLNCSASQVCSQDGPLYQSYPMVLQYRPRID
50749508  Gallus_gallus                        HRSDPQIAICLDCLRNNGQ--------------------------------------SGDNVVKGLMKKFIRC-STRVTVGTIKKFLSLKLKL------------------------------------------PSS-YELD---------------VLCNGEIMGKDHTMEFI-YMTRWRLRGENFRCQNCSSSQVYSQDGTFYQSYPMVLQYRPRID
126272969 Monodelphis_domestica                HRSDPQIAICLDCLRNNGQ--------------------------------------SGDNVVKGLMKKFIRC-STRVTVGTIKKFLSLKLKL------------------------------------------PSS-YELD---------------VLCNGEIMGKDHTMEFI-YMTRWRLRGENFRCLNCSASQVCSQDGPFYQSYPMVLQYRPRID
73997984  Canis_familiaris                     HRSDPQIAICLDCLRNNGQ--------------------------------------SGDNVVKGLMKKFIRC-STRVTVGTIKKFLSLKLKL------------------------------------------PSS-YELD---------------VLCNGEIMGKDHTMEFI-YMTRWRLRGENFRCLNCSASQVCSQDGPLYQSYPMVLQYRPRID
123794666 Mus_musculus                         HRSDPQIAICLDCLRNNGQ--------------------------------------SGDNVVKGLMKKFIRC-STRVTVGTIKKFLSLKLKL------------------------------------------PSS-YELD---------------VLCNGEIMGKDHTMEFI-YMTRWRLRGENLCCLNCSASQVCSQDGTLYQSYPMVLQYRPRID
73997990  Canis_familiaris                     HRSDPQIAICLDCLRNNGQ--------------------------------------SGDNVVKGLMKKFIRC-STRVTVGTIKKFLSLKLKL------------------------------------------PSS-YELD---------------VLCNGEIMGKDHTMEFI-YMTRWRLRGEN--------------------SYPMVLQYRPRID
115735336 Strongylocentrotus_purpuratus        HRNDEQVKIVLEDSTNKLG---------------------------------------------PLRKKFIRI-SSQATINHIKKFVAKKLQL------------------------------------------DKF-NELD---------------ILCNEEILGKDHTLKFV-CVTRWRAR-----------------------SFPLMLQYRSRQE
31742478  Homo_sapiens                         HRSDEQVSICLECNSSKLR---------------------------------------------GLKRKWIRC-SAQATVLHLKKFIAKKLNL------------------------------------------SSF-NELD---------------ILCNEEILGKDHTLKFV-VVTRWRFK-----------------------KAPLLLHYRPKMD
119603061 Homo_sapiens                         HRSDEQVSICLECNSSKLR---------------------------------------------GLKRKWIRC-SAQATVLHLKKFIAKKLNL------------------------------------------SSF-NELD---------------ILCNEEILGKDHTLKFV-VVTRWRF------------------------KAPLLLHYRPKMD
24637222  Ceratitis_capitata                   HRLDEQVNVSLECMSNNFK---------------------------------------------NLQRRFIRC-SSQATITHLKKWVAKK----------------------------------------------------------------------------------------------------------------------------------
17864614  Drosophila_melanogaster              HRLDEQVNVCLECISNNFK---------------------------------------------NLQRRFIRC-SSQATITHLKKLVAKKILN-----------------------------------------GIEKYREID---------------ILCNEELLGKDHTLKFV-YVTRWRFR-----------------------DPPLRLQFRPRVE
91076158  Tribolium_castaneum                  HRQDEQVNVCLECISSNLK---------------------------------------------TLKRRFIRC-SAQATILHLKKFVAKKVLN-----------------------------------------GMEKYRDID---------------ILCNDELLGKDHTLKFV-YVTRWRFQ-----------------------NPPLTLQYRPRID
110763140 Apis_mellifera                       HRTDEQVNVCLECINTSLK---------------------------------------------TLKRRFIRC-SAQATITHLKKFIAKKVLN-----------------------------------------GMEKYRDID---------------ILCNDELLGKDHTLKFV-YVTRWRFR-----------------------DPPLRLQYRPRID
108877312 Aedes_aegypti                        HRQDEQVNVCLDCISNNLR---------------------------------------------HLKRRFIRC-SSQATITHLKKFLAKKVLN-----------------------------------------GIERYKDVS------------------G----LDSCDMNMI---------------------------------------------
58383116  Anopheles_gambiae_str_PEST           HRQDEQVNVCLECISDKLR---------------------------------------------NLKRRFIRC-SSQITITHLKKFLAKKVLN-----------------------------------------GIDRYKDID---------------ILCNDELLGKDHTLKFV-YVTRWRFK-----------------------DPPLRLQYRPRID
108877311 Aedes_aegypti                        HRQDEQVNVCLDCISNNLR---------------------------------------------HLKRRFIRC-SSQATITHLKKFLAKKVLN-----------------------------------------GIERYKDID---------------ILCNDELLGKDHTLKFV-YVTRWRFK-----------------------DPPLRLQYRPRVD
consensus/100%                                 ..........................................................................s.......l..hl..b..................................................................................................................................
consensus/95%                                  ......h..............................................................alb..ss...h..l.+hl..+h.................................................pl.......................h....sh..l.............................................
consensus/90%                                  ...p..l.............................................................palb..ss.hpl..l.+hl..+h.................................................plp......................h....oh..l.....b...............................b.h.....
consensus/85%                                  ...p..l.b.hp........................................................pal+s.ss.hsl.plpKal..+h............................................s....plp...............h......h....ohb.l.....W............................sh.h.h.....
consensus/80%                                  ...c..l.bplc........................................................+al+s.ss.hol.plpKal..+h............................................s....plp...............h....p.l....Thb.l.....Wb.........................s.sh.h.a.....
consensus/75%                                  .p.c..lshplc........................................................+al+s.su.hTl.alpKaL..+h..........................................phss...pl-...............h..p.p.L....TLb.l.....Wb.........................s.Ph.l.a..p..
consensus/70%                                  .psc..lshsl-h......................................................p+al+s.su.hTl.HLpKaL..Kh..........................................plssp..pl-...............h.hp.p.L.p.bTLb.l..h..Wb.........................s.Ph.LbYp.p.p

UBL found in Wdr48

FINAL                                                  -------E-------------------------------------------------HHHHHHHHHHHHHHHH------------------------------------------HHHHHHHH------------------------E------HHHEEEEEEE----EEEEEE---
ALIGN                                                  ------EEE------------------H--------------------------HHHHHHHHHHHHHEEEEEE-----------------------------------------HHHHHHHHH-------------------------------HHHHHHEEE-----EEEEE----
HMM                                                    -------EE--------------------------------------------------HHHHHHHHHHHHHHH------------------------------------------EEEEEEE----------------------------HHHHHHHHEEEEE----EEEEE----
FREQ                                                   ------EE----------------------------------------------HHHHHHHHHHHHH-EEEEEE-----------------------------------------HHHHHHHH-HH----------------------------HEEEEEEEEE----HHHHHH---
PSSM                                                   -----------------------------------------------------------------HHHHHHHH-------------------------------------------HHHHHH-------------------------E---------EEEEE------EEEEE----
146418138 Pichia_guilliermondii_ATCC_6260              DYSKLEPHQLIGGKSQRKIKKLPIMESLI-------------------------KLTAHEMLRVGKILTYLTDKF----------------------ESRTAEMKDH----RE-PSEWLALECRGK---------------------ELPVGMTLQTIKAKVWKSSSDVELIFRRKF
50426765  Debaryomyces_hansenii_CBS767                 DYTLLPPSTTIGGKSQKKIKRLPMSDSII-------------------------KLTSHNMLRVLKILTYIAERF----------------------DGRTPEMKDL----KN-PSEWLVLECKGQ---------------------ELPYNFTLQTIKTKIWKSSSEIELRFRRKY
146451143 Lodderomyces_elongisporus_NRRL_YB_4239       DYLHLPPHVRIGGRSQRKVKSLPALESSI-------------------------KLTSHSMLRVSKILHFLTDKF----------------------ESSTKEMRDK----KLKPTDWLVLECRGQ---------------------ELSNSMTLQTIKTKIWKSSTDIELRYRRKF
126275972 Pichia_stipitis_CBS_6054                     DYTSLPANKKIGGKAQKKIKKLPVLESLI-------------------------KLTSHNMLRVSKVLSFLTEKF----------------------DSKTSEMKDK----KSLPTDWLALECRGE---------------------ELPSDMTLQTIKTTIWKSSSDIELRFRRKF
68467153  Candida_albicans_SC5314                      DYNQLPSYLKIGGKSNKKIKKLPELESSI-------------------------KLTSHNMLRVSKILNYLVEKF----------------------ANTTKEMKDK----NLIPSDWLVLQCKGQ---------------------ELNNDLTLQTIKTKIWKSSSDIELQFRRKY
50290315  Candida_glabrata_CBS_138                     MHNMLKFGKSKSNDHALTATDLPKISELNM------------------------KLMAPGMIKVKKIKLYVVDRF----------------------ESKTPEMKAK----QN-PNDWLELLCKGQ---------------------VLDNDMTLSTVRSLFWKSQGDIVLQYRRKL
6324485   Saccharomyces_cerevisiae                     FHNMLKFGRPKTSEQELNPTDLPRISEANV------------------------KLVAPGMIRVKKIKLYVADRF----------------------ETKTPEMKAK----ME-PSLWLDLLCRGQ---------------------VLDNDMTLNTVRTLYWKSQGDIVLEYRRKV
45190641  Ashbya_gossypii_ATCC_10895                   EKVRSSHMLFSKKS-QELPAALPPITDGKM------------------------RLSAPYMIKVKRIKQYIVDRF----------------------ESKTPEMRNK----IS-VSEWLELLCKDS---------------------LLDDDLTLAAIRTLHWKSNNEIVLEYRRKV
9651715   Kluyveromyces_marxianus                      QSKKSGFYRKIKPH--ESPLMLPKINDANV------------------------RLTAAEMIKAKKVKQYIVDRF----------------------ETRTPEMKNK----ED-PSDWLEILCKGT---------------------VLENDITLSAIRTLYWKSNTDIVLEYRRKN
50311989  Kluyveromyces_lactis_NRRL_Y_1140             EHKRSGFHKKSKPP--ESPLMLPKINDSNV------------------------RLTAANMIKAKKIKTYIVDRF----------------------ESKTPEMKNK----ED-PSEWLEILCKGT---------------------VLENDITLSAIRTLYWKSNTDIVLEYRRKP
77553089  Oryza_sativa_japonica_cultivar_group         ENTKCGFYLHPAEG------SPAPNITQG-------------------------KLSAPRILRIHKVANYVVEKLDRP-----------------LDGNADSTFGMG----LTSGQSQFSALDSS-------------------------SRLGLKPWQKL--KPSVEILCNSQASF
125578611 Oryza_sativa_japonica_cultivar_group         ENTKCGFYLHPAEG------SPAPNITQG-------------------------KLSAPRILRIHKVANYVVEKLDRP-----------------LDGNADSTFGMG----LTSGQSQFSALDSS-------------------------SRLGLKPWQKL--KPSVEILCNSQANH
140043359 Medicago_truncatula                          ENTKCSFYLQPCEG------SSVQILTQG-------------------------KLSAPRILRIHKVINYVVEKLVLDNKPL-------------DNLHADGNFAPG----VAGSQSLLPVVGDGS----------------------FRSGSGLKPWQKL--RPSIEILCCNQANA
6729019   Arabidopsis_thaliana                         ENTKLSFFLHPCEG------SSVQVVTLG-------------------------KLSAPRILRVHKVTNYVVEKMVL------------------DNPLDSLAIDAA---SVSGGQPQPLFSGNGL------------------------LQSGLKPWQKL--RPSIEILCNSQASQ
116055117 Ostreococcus_tauri                           ESPKIPFTLVPAKNVHPSEYEIDVADVTPS------------------------SVMGPKILGTQKITDYVAHNV-------------------------------------KRDASAIELVCAGV------------------VITGTAFERTLAGIHAQVWKTSPPVVIEYRVKK
145353874 Ostreococcus_lucimarinus_CCE9901             ESPKISFRLAPRAG------SGLAEISPA-------------------------SVSAPKILGAQKIREYIAQKL--------------------------DETDGG----TSTDASALALWCAGQ---------------------PVPSSATLAAALARVWKKSPPIELEYSN--
116498733 Coprinopsis_cinerea_okayama7#130             PLQKMSFVLLPWNKDPDQEPLPELLNSAQS------------------------KLTASRYLRIAKILIHVQDKLEKATSAESRAGSIRSSVDSHHAAQQQQQQHQGNRSPRLRPDEQYEILCNEA---------------------VLPVDMTLAAVRQYVWRQSAELVMYYRRKV
7500554   Caenorhabditis_elegans                       KFNKMPFYLLPHPS------TNPKQPKKD-------------------------RLSATEMLQVKKVMEHVYEKI----------------------LSTNDVGSIP----LNQIHTKMEMYCNDQ---------------------RLEPDMDLRTVKHLYWKQSGELLLHYKPVK
7500553   Caenorhabditis_elegans                       KFNKMPFYLLPHPS------TNPKQPKKD-------------------------RLSATEMLQVKKVMEHVYEKI----------------------LSTNDDITVG-SIPLNQIHTKMEMYCNDQ---------------------RLEPDMDLRTVKHLYWKQSGELLLHYKPVK
39591604  Caenorhabditis_briggsae                      KFNKMPFYLLPHPS------TNSKQPKKD-------------------------RLSATEMLLVKKVMEHVYEKV----------------------LGNVDANTVP----LNQIHTKIEMYCNDQ---------------------KLEPETDLRTVKHFYWKQSGELLLYYRPVK
91080987  Tribolium_castaneum                          KFIKVQFYLQPHSSVPSHLLKQDRLKKPD-------------------------RLVANDFIQCRKVAEHILEKLLGDGNASS------------PGGDADSTTPSG----NGYNVDQIELTCNDQ---------------------VLDPAMDLRTVKHFIWKSSADLTLHYRIVN
24652663  Drosophila_melanogaster                      KFLKIPFFLQPHPQ-----MTKPERTKKD-------------------------RLVANEFIQCRKVCEHVLEKVLNAETTPSGGNANNSL----QNSQSDANSEGS----QLPAEERIELWCNDV---------------------VVDPNMDLRTVRHFIWKQSTDLTFQYKTKQ
125809836 Drosophila_pseudoobscura                     KFLKIPFFLQPHPQ-----MTKPERTKKD-------------------------RLVANEFIQCRKVCEHVLEKVLNAETTPSGANANNSL----QNSQSDGNSEGS----QLPAEERIELSCNDV---------------------VVDPNMDLRTVRHFIWKQSTDLTFQYKTKQ
108871469 Aedes_aegypti                                KFIKLPFYLLAHPS------MLKQDRSKKE------------------------RLIANEFIQCRKVCEHVLEKVLGADLPASTGNSNSSQ----NNSQSDANSEGS----QVPAEERIELLCNDV---------------------ICDPNMDLRTVRHFIWKQSSDLTFHYRTKS
118794870 Anopheles_gambiae_str_PEST                   --------------------MLKQDRNKKE------------------------RLIANEFIQCRKVCEHVLEKVLGSDLPTSDSNGNSNSSQ--NNSQSDGNSESS----QIPAEERIELLCNEV---------------------LCDPNMDLRTVRHFIWKQSSDLTFHYRTKL
110757005 Apis_mellifera                               QFIKISFYILPHAT------SGVKSLKKD-------------------------RLIANDFIQIRKVAEHVCDKVLGAGNTVSGGSPA-------GDRTNTDSNADN----SSLAEEKVELLCNDQ---------------------VLDPSMDLRTVRHFIWKSSADLILHFRPVK
115733089 Strongylocentrotus_purpuratus                KFNKISFFLQPHNP------SGNRTLKKD-------------------------RLSASDMLQARKVLEHVYEKVMGAYTSPSSPSSAGAANGYGTGEGADRDSELS----SI-SEEKVELLCQDQ---------------------VLDPNMDLRTIKHFIFKSGGDLTLLYRSKH
47550729  Danio_rerio                                  KFNKIPFYLQPHSS------SGAKTLKKD-------------------------RLSASDMLQVRKVMEHVYEKIINLDMESQATSSSAN-----DKPGEQEKEEDV----SVMAEEKIELMCLDQ---------------------VLDPNMDLRTVKHFIWKSGGDLTIHYRQKS
47228045  Tetraodon_nigroviridis                       KFNKIPFYLQPHSS------SGAKTLKKD-------------------------RLSASDMLQVRKVMEHVYEKIINLDNESQTTSSSAN-----DKPGEQEKEEDM----AMLAEEKIELMCQDQ---------------------VLDPNMDLRTVKHFIWKSGGDLTLHYRQKS
118403998 Xenopus_tropicalis                           KFNKIPFYLQPHSS------SGAKTLKKD-------------------------RLSASDMLQVRKVMEHVYEKIINVDTESQTTSSSNN-----EKPGEQEKEEDI----AVLAEEKIELLCQDQ---------------------ILDPNMDLRTVKHFIWKSGGDLTLHYRQKS
71896621  Gallus_gallus                                KFNKIPFYLQPHSS------SGAKTLKKD-------------------------RLSASDMLQVRKVMEHVYEKIINLDNESQTTSSSNN-----EKAGEQEKEEDI----AVLAEEKIELLCQDQ---------------------VLDPNMDLRTVKHFIWKSGGDLTLHYRQKS
126336776 Monodelphis_domestica                        KFNKIPFYLQPHSS------SGAKTLKKD-------------------------RLSASDMLQVRKVMEHVYEKIINLDSESQTTSSSNN-----EKPGEQEKEEDI----AVLAEEKIELLCQDQ---------------------VLDPNMDLRTVKHFIWKSGGDLTLHYRQKS
26336042  Mus_musculus                                 KFNKIPFYLQPHAS------SGAKTLKKD-------------------------RLSASDMLQVRKVMEHVYEKIINLDNESQTTSSSN------NEKPEQEKEEDI----AVLAEEKIELLWQDQ---------------------VLDPNMDLRTVKHFIWKSGGDLTLHYRQKS
52546043  Homo_sapiens                                 KFNKIPFYLQPHAS------SGAKTLKKD-------------------------RLSASDMLQVRKVMEHVYEKIINLDNESQTTSSSNN-----EKPGEQEKEEDI----AVLAEEKIELLCQDQ-------------------VQVLDPNMDLRTVKHFIWKSGGDLTLHYRQKS
33468987  Mus_musculus                                 KFNKIPFYLQPHAS------SGAKTLKKD-------------------------RLSASDMLQVRKVMEHVYEKIINLDNESQTTSSSN------NEKPEQEKEEDI----AVLAEEKIELLCQDQ---------------------VLDPNMDLRTVKHFIWKSGGDLTLHYRQKS
109041693 Macaca_mulatta                               KFNKIPFYLQPHAS------SGAKTLKKD-------------------------RLSASDMLQVRKVMEHVYEKIINLDNESQTTSSSNN-----EKPGEQEKEEDI----AVLAEEKIELLCQDQ---------------------VLDPNMDLRTVKHFIWKSGGDLTLHYRQKS
19113838  Schizosaccharomyces_pombe_972h_              TAPTVNFTLQPFPG------SGLPLIVNENT-----------------------RLSASAMLRAQKIMDYSYSKL-------------------------SQQRKDV---------SSLQFRCKDV---------------------VVTPKMTLATVKARIWRSGDDVVFHYDVAP
50550025  Yarrowia_lipolytica_CLIB122                  DPVKVNFTLTPEHE--------KDAINPP-------------------------RLSAYRMLRIKRITNYISDHL--------------------------ASRPNP---------ETIELSCQGR---------------------VLGPKETLASVRSL-WKTGGDVVINYRFV-
111064360 Phaeosphaeria_nodorum_SN15                   SDGYLPFSI-PFEQ------AAKANSKLSNN-----------------------RLNANRMLRARKILGYVAERIE-------------------APPTKEEAEAED----RLKPEEYLELWCHGQ---------------------LIPPTMTLASLRAHVWRGGGDVLLYYKANG
119174420 Coccidioides_immitis_RS                      DTVKITFSVKPYKN------LLPEAIDPSSTNS---------------------RLSANRMLRAKKILAYVAERI--------------------DPQYSADNSDEN----YMKPEDYLELYCQNT---------------------LIPPDMTLLTMRTHVWRTGNDMVLYYKANG
145610595 Magnaporthe_grisea_70_15                     EPHKVSFILNPYKD------ELPHIAAQDGNN----------------------RLNANRMLRVRKILAYVAERLEED-----------------EEVNENDEAKKE----RMKPEEYLELWCNDQASSLCYFSMQHLVSLTDTKQQLLPVTMSLATLRARVWRGGADVVLHYRSNG
67515667  Aspergillus_nidulans_FGSC_A4                 EPVKIAFTLRPYDD------LLPPVVKPETPSLNGTSNNS--------------RLNANRMLRAKKILAYVSERI----------------------EEPTNDPLQD----ALKPEEYLELYCQNK---------------------LIPPNMTLATIRVTHWRNATDMVLHYKANG
83772768  Aspergillus_oryzae                           EPVKIAFTLKPYDD------LLPPVVKPEVNVANGNTTNN--------------RLNANRMLRAKKILAYVAERI---------------------DPPNPDEPEEN----AMKPEEYLELYCHKV---------------------LIPPNMTLATIRTHIWRSSGDMVLHYKANG
115387517 Aspergillus_terreus_NIH2624                  DPVKVAFTLKPYDD------LLPPVVKPEENDANGNANNN--------------RLNANRMLRAKKILAYVAERI---------------------DPPNPDEPEDG----AMKPEEYLELYCQKM---------------------LIPPNMTLATIRAHIWRSSGDMVLYYKANG
145254767 Aspergillus_niger_CBS_51388                  EPVKIAFTLKPYDD------LLPPVVKPEYVQRARGRVMTNQDRPATSANANNNRLNANRMLRAKKILAYVAERI---------------------DPPNPDEPEED----AMKPEEYLELYCQKM---------------------LIPPNMTLATIRAHIWRSSGDMLLYYKANG
121713736 Aspergillus_clavatus_NRRL_1                  EPVKIAFILKPYDD------LLPPVAKPDLSVPNAANNS---------------RLNANRMLRAKKILAYVAERI---------------------DPSSSEEPPEG----ALKPEEYLELYCHNM---------------------LIPSNMTLATIRAHIWRTGGDMVLFYKANG
119478962 Neosartorya_fischeri_NRRL_181                EPVKIAFMLKPYDD------LLPPVSKPDLSVPNGNGVNNS-------------RLNANRMLRAKKILAYVAERI---------------------DPSYSEDPQEG----ALKPEEYLELYCQKM---------------------LIPPNMTLATIRAHIWRSSGDMVLYYRANG
70997433  Aspergillus_fumigatus_Af293                  EPVKIAFMLKPYDD------LLPPVSKPDPSVPNGNGVNNS-------------RLNANRMLRAKKILAYVAERI---------------------DPSYSEDPQEG----ALKPEEYLELYCQKM---VCTASTQDDLVSFANLNQLIPPNMTLATIRAHIWRSSGDMVLYYRANG
46117018  Gibberella_zeae_PH_1                         EPVKVSFVLYPVDD------SLPAIASADGNN----------------------RLNANRMLRVRKILSYVAERI----------------------EPPLEEPEEN----PMRAEEYLELYCNDQ---------------------LLSPVTTLATLRTHLWKGGNDIVLHYKANG
116199723 Chaetomium_globosum_CBS_14851                DPVKISFVLHPWKE------TLPPIVSTDGNN----------------------RLNANRMLRVKKILAYVAERI--------------------DPVPEGEEPAPD----ALKPEEYLELYCNDQ---------------------LLPLKMTLATLRTHAWRGGNDIVLHYKANG
85078664  Neurospora_crassa_OR74A                      DPVKVSFVLYPWQD------TLPALTVADGNN----------------------RLNANRMLRVKKILAYVAERI--------------------DPPADPENPDSD----AMKPEEYLELYCNEQ---------------------LLPNTMSLATLRAHVWKGGNDIVLHYKANG
71023525  Ustilago_maydis_521                          EKLELSAPRSRTASINASRRSSVDASAAGTK-----------------------RTPGSALPGSVAPAQHTSAGIAAALSMTRADVPPTW---QHAQNADGQAMVEP----MLDAHEMIEILCNDV---------------------VLPVEVTLAQCQRFYWRSGGDIRLEYRIKN
58262642  Cryptococcus_neoformans_var_neoformans_JEC21 HLVNIRFKLEPFPG------SELPELPRGES-----------------------QVNAPKTLRCNKVYHYVAERL------------------NAINEAQNHRSKKK----KLTAEDIDLVIMTDP------------------EIGSLDYRMTVGTVKA-YYAPRGDYGFWYSLRQ
66817488  Dictyostelium_discoideum_AX4                 DNQKISFSVEVNEK-------IPQ------------------------------NLNAPYYIQVRKICDHVLNNFFINPN---------------NNNNNNSSVNND----LPKGEEFFEICLQNK---------------------ILLPHYTLGTVKSFFWKQNSTIPLTARVKA
76154443  Schistosoma_japonicum                        SLSNPPSPRSPGQNDETGQAIPPKSSNSIPSNCCTTSDPQT-------------PAMAPLSLPPETLQVDLAKII----------------------ATASSDDPN--------PENIIEIWCGDQ---------------------CLDPNMNLRSARHFYWKQSGDLVLSYLVTK
consensus/100%                                         .........................................................u................h.............................................h................................sl..h..........h.h......
consensus/95%                                          ......................................................pl.u..hl...+l..al.pph.........................................p.h.h................................sL.shb....+..sph.h..p...
consensus/90%                                          p..ph...b.................p...........................+L.u..hlbhpKl..al.c+h.......................................sppbh.h.sp........................h.sp.sL.shb...a+.ss-h.h.ap...
consensus/85%                                          p..phsa.b.............s...p...........................+LsAsphlbhpKl..alh-+h...........................p...........sppbl.lbCps.......................l.sphsL.sl+..hW+.us-h.h.a+.p.
consensus/80%                                          c..+hsF.l.s..p........s...p...........................+LsAsphlbhcKlh.alh-+h...........................p...........sppblplhCps.......................lssshsL.ol+..hW+sus-l.l.Y+.p.
consensus/75%                                          c.s+lsF.l.s..p........s...p...........................+LsAschLbh+Klh.alh-+l.......................s.p.p.p.........sp-blElhCps.......................lssshsL.ol+..hW+susDl.lpY+.p.
consensus/70%                                          c.sKlsF.LbP.ss........s...p.s.........................+LsAschLbh+KlhpaVhE+l.......................spspp.pp........sp-blELhCps......................llsssMsL.Tl+pbhW+susDl.LpY+.p.

II. Additional newly-characterized domains

The conserved cysteine cluster of the NPL4-N lineage
**Note the animals/fungi and microsporidians have a distinct domain, N-terminal to the main cys cluster

FINAL                                                      -----E--------HHHH-------EEEHHHHHHHHHH--------------------EEE-----------------------EEEE---
ALIGN                                                      ---------------HHHH--H--HHE-HHHHHHHHHH-----------EEE------EEE------------------------EE----
HMM                                                        -----EEEE---HHHHHH------EEEEEHHHHHHHHH------E----EEE------EEE----------------EEE----EEE----
FREQ                                                       -----E----------H-----------HHHHHHHHHH----------------------------------------------HEHH---
PSSM                                                       --------------HHHH--------EEEHHHHHHHH-------------------------------------------------E----
62484318 Drosophila melanogaster                           NGRCVHCSALEPYDESYLK--EHNIKHLSFHSYIRKQTSGMDQGK----YFV-FDDINCRIKPGCRE--HPPWPKGICSKCQPSAITLNRQ
70990368 Aspergillus fumigatus Af293                       KGMCDYCMPLEPYDPKYLA--EKKIKHLSFHSYMRKVNASTNKAELKSSFMPPLTEPYYRVRRDCPSG-HPPWPEGICTKCQPSAISLQPQ
76645487 Bos taurus                                        LGKCVHCVPLEPFDEDYLNHLEPPVKHMSFHAYIRKLTGGADKGK----FVA-LENISCKIKSGCEG--HLPWPNGICTKCQPSAITLNRQ
55646183 Pan troglodytes                                   LGKCVHCVPLEPFDEDYLNHLEPPVKHMSFHAYIRKLTGGADKGK----FVA-LENISCKIKSGCEG--HLPWPNGICTKCQPSAITLNRQ
83765684 Aspergillus oryzae                                KGMCDYCMPLEPYDPKYLA--EKKIKHLSFHSYLRKLNAATNKAELKSSFMPPLSEPYYRVRRDCPSG-HPSWPEGICTKCQPSAISLQPQ
90304104 Coccidioides immitis RS                           KGMCDYCMPLEPYAPEYLA--DKKIKHLSFHSYLRKVNSSKNKPELGSSFMPPLTEPYYRVRKDCPSG-HPAWPEGICTKCQPSAITLQPQ
88183427 Chaetomium globosum CBS 148.51                    KGMCDYCMPLDPFNAQYLE--EKKIKYMSVHAYMRKTNSATNKPELGSSFIPPLVEPYYRVKRDCPSG-HPEWPEGICTKCQPSAITLQPQ
39944862 Magnaporthe grisea 70-15                          KGMCDYCQPLDPFDAKFLA--EKKIKYLSMHAHLRKINSATNKPELGSSFIPPLSEPYFRVKHDCPSG-HPQWPEGICSKCQPSAITLQPQ
38567196 Neurospora crassa                                 KGMCDYCMPLDPFNAKYLE--EKKIKYMSVHAYLRKINSATNKPELGASFIPPLVEPYYRVKRDCPSG-HPQWPEGICTKCQPSAITLQPQ
48133028 Apis mellifera                                    NGCCVHCTPLEPFDEAYLK--EQNIKHLSFHSYLRKLTAGVDRGK----FIQ-LDDINCRIKTGCKD--HPPWPRGICSKCQPSSITLNRQ
41054207 Danio rerio                                       MGKCVHCVPLEPFDEDYLNHLDPPVKHMSFHAYIRKLTGGADKGK----FVA-LENISCKIKSGCEG--HPPWPEGICTKCQPSAITLNRQ
67516027 Aspergillus nidulans FGSC A4                      KGMCDYCMPLEPYDPKYLA--EKKIKHLSFHSYLRKINAATNKPELKSSFMPPLSEPYYRVRTDCPSG-HPPWPEGICTKCQPSAISLQPQ
46108668 Gibberella zeae PH-1                              KGMCDYCQPLDPFDTGYLA--EKKIKYLSFHSYLRKINAATNKPELGASYIPPLVEPFYRVRHDCPSG-HPSWPEGICTKCQPSAITLQPQ
91088135 Tribolium castaneum                               NSRCVHCSALEPYDEAYLR--EHNVKHLSFHAYLRKMTSGVDKGK----FLA-LEDISCRIKNGCKD--HPPWPKGICSKCQPNAITLNRQ
19112675 Schizosaccharomyces pombe 972h-                   KGMCDYCSPLEPYDESYRQ--ENKIKHLSFHAYLRKINSNVNKYASSQSFIPPLEEPSFTVKEKCPSG-HPPWPAGICTKCQPSTVMLNLQ
71004390 Ustilago maydis 521                               KGMCDYCMPLEPYDSKYQT--ENNIKHLSFHAYLRKQDIATNKP--SQSFIPPLEEVDYSVKKPCPSASHLSWPAGICTKCQPSAITLQRQ
72090152 Strongylocentrotus purpuratus                     NAKCVHCVPLEPHDERYINDHDPPIKHLSFHSHIRKLTGGFDKGK----FAF-LENISCKIKPGCTE--HSPWPNGICTKCQPSAITLDRQ
6319647  Saccharomyces cerevisiae                          RGMCEYCSPLPPWDKEYHE--KNKIKHISFHSYLKKLNENANKKENGSSYISPLSEPDFRINKRCHNG-HEPWPRGICSKCQPSAITLQQQ
50310089 Kluyveromyces lactis NRRL Y-1140                  KGMCEYCSPLPPWDKGYQD--EHSIKHISFHAYLKQLDEVTNKKSSGSSYIPPLSEPNYEINLNCAGG-HEPWPKGICSKCQPSAITLQQQ
50294402 Candida glabrata CBS 138                          RGMCEYCSPLPPWDANYAN--ENNIKHISFHAYLKKLNESTNKRESGSSYIAPLSQPNFKINKHCTNG-HEPWPKGICSKCQPSAITLQQQ
44986161 Ashbya gossypii ATCC 10895                        RGMCEYCSPLPPWDRGYQQ--EQNLKHISFHAHVKELNEHTNKKASGSTYIPPLSPPDFHVNKHCPAP-HEPWPRGICSKCQPSAISLQQQ
50421251 Debaryomyces hansenii CBS767                      KGMCEYCSPLPPWDKDYRK--EKGFKHMSYHAHLNEINELKNNRNNATSYMAPLEEPNYNINLNCPSGSHAPYPKGICSKCQPPVITLQQQ
68474665 Candida albicans SC5314                           KGMCEYCSPLPPWDENYRK--DHAIKHISFHAYLKQQLEKLKS--SGGSYFPPLDPVDYSIDLTCNQG-HKPYPNGICSKCQPSPITLQLQ
50259108 Cryptococcus neoformans var. neoformans B-3501A   KAMCDYCMPLEPYDPKFQS--EHQIKHLSYHAYLRKLLSSRPPTASSATDLPPLSPTSLSVITPCPTGAHPSFPDGICSTCQPSAVTLQSQ
50552966 Yarrowia lipolytica CLIB122                       RGMGEDTLPVDPWDEEYLK--EQKIKHMSYHAYVKKLNSQANKK-NGGGYIAPLNVSDFGVSKSCTGA-HAPWPEGICSRCQPSAITLQSQ
7504790  Caenorhabditis elegans                            RQKCTNCLPVDPFDEEYLK--EKDIKHMSFHAHVRKLLGSQGK---GTTLKKPLENFRCSLKPNCDA--HKPFPKGICTKCKPQVVTLNRQ
19074499 Encephalitozoon cuniculi GB-M1                    NAMCSNCAPLDPWDEKYYK--DNMIKYLSFGSYCEMMKSKKKE----------LGVESYSVGT-CED--HG--PHAKCNRCQEKNIILAPQ
67480009 Entamoeba histolytica                             ----------------------------------------------GPIKPATQTAKGKPVKWLCN---HP--PGQKCSNCLCPKGAANV-
67480009 Entamoeba histolytica                             -------------------------------------------------------------KRQCN---HP--PTMKCPNCIAPEEVKPNQ
67480009 Entamoeba histolytica                             -----------------------------------------------------PQQPRIYFPATCPN--HG--PHGCCTLCLAKWDYEKVR
66804083 Dictyostelium discoideum                          ---------------------------------------------ISKKEISYDEKLPNGLTPRCK---HA--VGDKCVFCSDAQG-----
66804083 Dictyostelium discoideum                          -------------------------------------------------------------MKRCD---HP--ENATCPNCQNKKFKGKRL
66804083 Dictyostelium discoideum                          -------------------------------------------------------------KWLCN---HP--AGGKCSNCLRVGKNVS--
66804083 Dictyostelium discoideum                          --------------------------------------------------------------YKCN---HG--STATCVNCMDKDDED---
66804083 Dictyostelium discoideum                          -----------------------------QDDNEEDNKDNKDNSEIKKSGFVPKVAIKNEVKTKCL---HG--PNQKCINCLPKDDPNSIE
66804083 Dictyostelium discoideum                          -----------------------------------------------------------VPKRRCKN--GH--INGSCVECIEWRESLKMR
89289545 Tetrahymena thermophila                           ------------------------------------------------SPTLKAQNQQNLLSVNCN---HS--LNQRCINCPPQNNPKEKE
89289545 Tetrahymena thermophila                           -----------------------------------------------------KDVKIPAYVNKCT---HP--PGGSCLNCIDTSKKDEK-
89289545 Tetrahymena thermophila                           ------------------------------------------------------LEKKETQKWLCQ---HG--PNGKCSHCIDADYISNIK
89289545 Tetrahymena thermophila                           --------------------------------------------------HVSFTHFLDEKKLKCKGV-HP--PTAKCPNCTPPSEQRMTV
89289545 Tetrahymena thermophila                           -------------------------------------------------------------ELNCKN--HEPWPKAMCNNCLPPNVVVYRQ
71079219 Giardia lamblia                                   ------------------------------------------------------LPRPPTKGKHCT---HD--STMRCTRCYMEWEDAFLK
71030974 Theileria parva strain Muguga                     ------------------------------------------EKLDGPLFKSFDAYLHENGFEIGDLPLMNSFVPIKIKRGAINKVSVT--
23504562 Plasmodium falciparum 3D7                         ------------------------------------NNNDNKKGESQPNFKSFDYFLKQRGYNTTDLPLNLEYKSVYLCKGRVNKI-----
66362816 Cryptosporidium parvum Iowa II                    -------------------------------------MNNSVEKSEGPHFKSFDSFLSERNFVTDDLPLKQSYKSFFISKGVMNKI-----
15229360 Arabidopsis thaliana                              -------------------------------------------------------------------------------------------
68126951 Leishmania major                                  ---------------------------------------------MSANDSLGLLREEQRRRFEAAKREGNTPEVRKCDACQQPTYSTNVC
71408582 Trypanosoma cruzi strain CL Brener                ---------------------------------------------MPTEADLEKIRRERAARYQQLS-EAEKPRVEPCPHCHELPYKKEVC
                                                              *  *                   *   *                                 *    *       *  *

The cysteine cluster is often found in multiple copies.  Here is a break down of copy number as well as
complete domain architecture for the family by organism.

Animals+Fungi+Microsporidians: Ubi+Middle domain + Cys cluster+Inactive
Animals+Fungi+JAB
Plants: Ubiquitin + Inactive JAB
Apicomplexans: Ubi + inactive cys cluster? + Inactive JAB
Entamoeba: Ubi+ 3x cys cluster + Inactive JAB
Dictyostelium: Ubi+ 6x cys cluster+ Inactive JAB
Tetrahymena: Ubi+ 5x cys cluster+ Inactive JAB
Giardia: Ubi+cys cluster + Inactive JAB
Kinetoplastids: Ubi+ ? + Inactive JAB (Trypanosomes see to have a degenerate version of the cluster)

BofC C-terminal domain

FINAL                                                           ---EEEEE---EEEEEEE------EEEEE-------------------------------EEE----HHHHHHHHH---------HHHHHHHHHHHH-
ALIGN                                                           ---EEEE----EEEEEE---------HHHH----------------------------HHHHH-----HHHHHHH----------HHHHHHHHHH---
HMM                                                             ---EEEEE---EEEEEEE------EEEEE-------------------------------EEEE---HHHHHHHHH---------HHHHHHHHHHH--
FREQ                                                            ---EEEEE---EEEEEE---------EE---------------------------------------H-HHHHHHH---------HHHHHHHHHHHH-
PSSM                                                            ---EEEEE---EEEEEEE--------EE---------------------------------------HHHHHHHHH---------HHHHHHHHHHH--
20807597  Thermoanaerobacter_tengcongensis_MB4                  PDYYIISVVDGYVALLKSDGN-GHKEIVEK----------------------------TDIPLESLTPFDRERVMKN-II--TKDKDEAYQILANLSS
56963318  Bacillus_clausii_KSM_K16                              EDGYLGIDADRGIVLYTGAQE-AGQIVTRY----------------------------SEIEAAKLSESDVAALEQG-IR--IESLEHLQNLLAQWR-
76796832  Thermoanaerobacter_ethanolicus_ATCC_33223             ADYYIISSINGYVVLLKSDGN-GNKEIVEK----------------------------TDIPLDSLTPFDRERVMEN-II--TKDKDEAYQILANLSS
115251861 Clostridium_difficile_630                             GKYTIE-NDNGNIALYKYDDS-GSKTLVEK----------------------------TKIRVDSLPKTVQDEIKKG-VV--MDTEEEAYSRLEDFAS
119634548 Clostridium_difficile_QCD_32g58                       GKYTIE-NDNGNIALYKYDDS-GSKTLVEK----------------------------TKIRVDSLPKTVQDEIKKG-VV--MDTEEEAYSRLEDFAS
106887740 Clostridium_phytofermentans_ISDg                      FQYYVA-VRDGKVIVYYSDRK-TVYEQ-------------------------------TEIDAVNLPENDRNELMKG-IE--VRTRDELYSLLESYSS
77686116  Alkaliphilus_metalliredigenes_QYMF                    LNYFLVAEKDGYIVVYHFNER-GLKSLIRE----------------------------TRISIATLPPVDQEKLKRG-IL--KKTEREVEQILEDYSS
106895633 Clostridium_sp_OhILAs                                 PDHYLVSVHNGYISIYQYDEN-GEKKLVEQ----------------------------TDVSVKSLPVVDQEKLQRG-II--LKTLEDVYQLLEDFSS
15613786  Bacillus_halodurans_C_125                             ANGFFSISNDGQLNLYDGSAE-EQPIIQSF----------------------------FRLDTKKLESGLHDQLRSG-IR--IGTLDDYREVLSICLP
89200268  Bacillus_cereus_subsp_cytotoxis_NVH_391_98            TSGYFGVSDEGILQIFNGVPK-NDNAIHSF----------------------------FQIDMKKLKSYERAKLKRG-IR--IKSKERFVKTMEKMKQ
75765098  Bacillus_thuringiensis_serovar_israelensis_ATCC_35646 TSGYFGVSEEGILQIFKGVPK-SDNAIHSF----------------------------FQIDMKKLESYERAKLKRG-IR--IKSKEGFVRTIEKMKQ
52141083  Bacillus_cereus_E33L                                  TSGYFGVSEEGILQIFKGVPK-SDNAIHSF----------------------------FQIDMKKLESYERVKLKRG-IR--IKSKEGFVKTIEKMKQ
89209027  Bacillus_weihenstephanensis_KBAB4                     TSGYFGVSEEGILQIFKGVPK-SDNAIHSF----------------------------FQIDMKKLESYERAKLKRG-IR--IKSKEGFVKTIEKMKQ
30264493  Bacillus_anthracis_str_Ames                           TSGYFGVSEEGILQIFKGVPK-SDNAIHSF----------------------------FQIDMKKLESYERAKLKRG-IR--IKSKEGFVKTIEKMKQ
47566613  Bacillus_cereus_G9241                                 TSGYFGVSEEGILQIFKGVPK-SDNAIHSF----------------------------FQIDMKKLESYERAKLKRG-IR--IKSKEGFVKTIEKMKQ
52081254  Bacillus_licheniformis_ATCC_14580                     TNGYIGVTEDGVISTFHGRPGILSEPIQSF----------------------------FQIDIKRLESRMADDLRKG-IP--YRTKKEFEHVIEAVKS
16125942  Caulobacter crescentus CB15                           LVGWEHKFIQPGAPA--PRGK-MWTVYRLH----------------------------DQKDRP-VHLPQSGDLVEDLTP--LLGELGYLGVFEDGVA
16079827  Bacillus_subtilis_subsp_subtilis_str_168              VNGYIGVSDNGVISTFHGRPEPASEPIQSF----------------------------FQIDLERLESHMQKNLLKG-IP--FRTKAEFEDVIEHMKT
78101661  Bacillus_subtilis                                     VNGYIGVSDNGVISTFHGRPEPASEPIQSF----------------------------FQIDLERLESHMQKNLLKG-IP--FRTKAEFEDVIEHMKT
56421128  Geobacillus_kaustophilus_HTA426                       TNGYFGITDDGTLSIFNGKPGRSSEIIQSF----------------------------FQIDVQKLESRQQEKLKKG-IR--VLSKERYEQVIEMYRH
89098998  Bacillus_sp_NRRL_B_14911                              SNGYFGLTDEGILTIYNGRPD-KSRIIQSF----------------------------FQIDIGKLESKKREQLEKG-IP--IMTKNRYVEVLEAFQS
82499271  Caldicellulosiruptor_saccharolyticus_DSM_8903         SNHFIISIKDDRVAIFYSQPV-DGDNLKLV----------------------------TPISIDDLPEKEVEDLKKG-IV--VNSFEDAIKIVEDFGS
89211723  Halothermothrix_orenii_H_168                          NKVFIG-IKGNKVAIFYGTPE-SR-VLKQK----------------------------TDINVEDLPQKDKIALKQG-IT--VNSQEELLSILEGLKS
121305817 Thermosinus_carboxydivorans_Nor1                      NNMFIG-IKDGYVAVFYGKPG-PKALLKEV----------------------------TKIPVSKLVQEDLDELKRG-IV--VHSREELLRTLEGMQS
121535577 Thermosinus_carboxydivorans_Nor1                      NNMFIG-IKDGYVAVFYGKPG-PKALLKEV----------------------------TKIPVSKLVQEDLDELKRG-IV--VHSREELLRTLEGMQS
118466385 Mycobacterium_avium_104                               RNYYVA-EYNGRISIVRGIQG-SLLGVPLQQPYLVGCLNARNELSLISYGQSGGS-NCQLMTLQDLRRPGQVQVQTG-LP--GGSLDQAESQLRQLLA
41406119  Mycobacterium_avium_subsp_paratuberculosis_K_10       RNYYVA-EYNGRISIVRGIQG-SLLGVPLQQPYLVGCLNARNELSLISYGQSGGS-NCQLMTLQDLRRPGQVQVQTG-LP--GGSLDQAESQLRQLLA
15826883  Mycobacterium_leprae_TN                               DNYYIA-EYSGKVSIVRGIQG-SLLGMPLHEPYLVGCLNTRNELSLISYGQSGGHLNCQVMTLRDLRPSGGAQVQAG-LP--GGNLDQAESQLRKLLA
2344824   Mycobacterium_leprae                                  DNYYIA-EYSGKVSIVRGIQG-SLLGMPLHEPYLVGCLNTRNELSLISYGQSGGHLNCQVMTLRDLRPSGGAQVQAG-LP--GGNLDQAESQLRKLLA
118615939 Mycobacterium_ulcerans_Agy99                          NNYYVA-EFDGTVSIMRGIQG-SFLGMSLHEPYLMGCLNARNELSQISYQQSGEHLDCNLMKLDDLRPPERAQVQAG-LP--AGSLDNAIGQLRELAA
15607160  Mycobacterium_tuberculosis_H37Rv                      SNYYVA-DYAGSVSIMRGIQG-SLLGMSLHQPYLMGCLSPRNELSQISYGQSGGPLDCHLMKLEDLRPPERAQVRAG-LP--AGTLDDAIGQLRELAA
31791195  Mycobacterium_bovis_AF2122/97                         SNYYVA-DYAGSVSIMRGIQG-SLLGMSLHQPYLMGCLSPRNELSQISYGQSGGPLDCHLMKLEDLRPPERAQVRAG-LP--AGTLDDAIGQLRELAA
118470123 Mycobacterium_smegmatis_str_MC2_155                   NNYYVA-EHDGTVSIMRGVQG-SFLGISLQEPYRLGCLNARNELSLIGANENRDNLGCRLMAVNDMRPSERAQVVAG-LP--GGTLDEAFAQIGELAR
108797000 Mycobacterium_sp_MCS                                  NNYYVT-AHEGTVSIMRGVDG-SLLGYSLQEPYLLGCLNARNELSLISAGQSGENRGCQLLDVQDMRESERAQVVAG-LP--GGSLDQAIAQIEELAR
92909403  Mycobacterium_sp_JLS                                  NNYYVT-AHEGTVSIMRGVDG-SLLGYSLQEPYLLGCLNARNELSLISAGQSGENRGCQLLDVQDMRESERAQVVAG-LP--GGSLDEAIAQIEELAR
120401055 Mycobacterium_vanbaalenii_PYR_1                       NNYYVS-EHNGTVSIMRGVQG-SFLGVSLQEPYLLGCLNARNELSLISAGQSQDSLDCRLLGVGDMRPSERAQVIAG-LP--SGSLDEAIGQIEELAR
89340340  Mycobacterium_flavescens_PYR_GCK                      NNYYVS-ENDGTVSIMRGVQG-SFLGVSLQEPYLLGCLNNRNELSLISADQSGEPRDCRLLGVDDMRPSERAQVIAG-LP--SGSLDQAIGQIEELSR
54022048  Nocardia_farcinica_IFM_10152                          NNYYVG-ADDGRVVILRGLPG-SLLGYSIHEVYTVGCVDRGGSLTTLAASDPLPS-GCKELRVSDLEQTGRDKVEAG-LP--PGSLDKAQEQMRVIAQ
111020687 Rhodococcus_sp_RHA1                                   NNYYVG-ADGERVTVLRGVPG-SVLGYSLQEANLVGCVSDAGDLTLMSPTES-PS-GCTILEVDDLQPSAREQVRAG-LP--SGKLDDVRNQMTRLAQ
68535103  Corynebacterium_jeikeium_K411                         DTYYVA-SDNSQIKVMNGTES-SVLGIKLNSVHQDVCLDEQGKATFVDPGAGG---DCHLFNTSDLTPAAQGAL-SD-LP--EDSYDKVTEQVDRLAE
38232693  Corynebacterium_diphtheriae_NCTC_13129                TTADSD-SAQGALVIENGIDV-SLLGKSLHSTYQFACLSPEGDLTFVDSADAEK--SCHRFRLSDLKESARGQV-ST-LP--DGSYDEVQQQLQRLAE
19551295  Corynebacterium_glutamicum_ATCC_13032                 TFYVAV-NDEEAITVEHGVDY-RIFGKDLHSQFQVACLNEAGTLSLKESCE-----NGTSFKLDDLPASVRGSV-AG-LP--SGSYDEVQAQMQRLAA
25026593  Corynebacterium_efficiens_YS_314                      TYFITT-SADDTITVEQGVDY-RIFGFDLHEPYKVACIDRNGQLTLVDNCT-----TDPPFTLDDLPENLRGSI-QD-LP--SGSYDDVQAQMQRLAQ
84497151  Janibacter_sp_HTCC2649                                AQFYVG-VNDGRVAVFKGVDQ-TLGPLDLSQAE-----------------------TTSGIDVDDLPDFYRGQLDRG-IT--METRSDAAALVRNLEV
119714298 Nocardioides_sp_JS614                                 GQYYVG-EQDGTVVIFRGVNT-ELAGLSLSEPY-----------------------ESSDVELDRLGEVEADRVREG-IA--YDNLEDAEQKVRDLAA
113946601 Salinispora_tropica_CNB_440                           RQYYVGATGGGQVAVFRGIEG-EIAGIDLSAVH-----------------------STSSAELDDLTLAAQERVKQG-IP--AESEADAERRLAELTA
119884321 Salinispora_arenicola_CNS205                          RQYYVGATEGGQVAVFRGIEG-QVAGVDLSTVH-----------------------STSSAELDDLTLAAQERVKQG-IP--AKSESDAARRLAELTA
111226084 Frankia_alni_ACN14a                                   GQYYVGVDENGRVALFQGVKG-SIAGVHLSSKV-----------------------SHSDRLLSEISPADQDDVRHG-IP--ANSRDEGKQIIAQLHT
68235344  Frankia_sp_EAN1pec                                    GQYYVG-VDDDHVAVFQGLKG-SIAGISLSTVRS------------------------RHQLLSEVNEPFQDTVRQG-IE--ADDLSEAQRIAADLPT
86743107  Frankia_sp_CcI3                                       GQYYVG-VDDEHVALFQGVKGIPLSSVVLP----------------------------RRQPLSEVAEPDQAELRRG-IR--AGSRDDAEKIISRLRT
69286345  Kineococcus_radiotolerans_SRS30216                    QQYFVG-ADGSNVAVYRGLTQ-DIGPLGTSHVV-----------------------ESTGISLSDLPTTWADKVRAR-IA--SQDLAGARRTVSDLED
21222254  Streptomyces_coelicolor_A32                           TQYYVG-TNDDHLALYRGISQ-DLAWVSLSKVQK----------------------DHPEIELKYLPPYQQKLVEAT-IP--EGDLNDARAKIEELAV
29830884  Streptomyces_avermitilis_MA_4680                      TQYYVG-ASGEHVALYRGISQ-DLAWVSLSKVQK----------------------DHPEIELKYLPPYQQKQVKAT-IA--EGGLKDAESKVSELAV
117927233 Acidothermus_cellulolyticus_11B                       HQYYVG-TADGVVVVYRGIKG-DVLGLDFSSVI-----------------------ERTTIPVAQLPAYQRERVMDT-IS--VPNRAAAERIVEQLRA
72163461  Thermobifida_fusca_YX                                 SQYFVGASPDGEVAIYQGINT-DIAGYSLATEL-----------------------QRTGIPLDGLPVTERESVERS-IT--VDSLSEAEERVAALRE
50841676  Propionibacterium_acnes_KPA171202                     TQYYVG-TDDDTVAIYQGSPD-NLAWIQLSHVT-----------------------EKTNIKTADLPRYYRDRVLGN-IR--VSSMDSAHATVAELRT
23336396  Bifidobacterium_longum_DJO10A                         THYYVG-DSNGTVAIYRGVPT-NLFGLELSHEVQT-----------------------TNIATADLPQTWRDQLSQG-IT--VGSLDEAQSHVGIIRT
23465170  Bifidobacterium_longum_NCC2705                        THYYVG-DSNGTVAIYRGVPT-NLFGLELSHEVQT-----------------------TNIATADLPQTWRDQLSQG-IT--VGSLDEAQSHVGIIRT
119025060 Bifidobacterium_adolescentis_ATCC_15703               TKYYIG-DNNGKVAIFQGVPT-SIFGAKLSHAVTD-----------------------TNMKTSDLPPSWREQLDQG-IS--FDTYGEAKSHTRLIKK
62423263  Brevibacterium_linens_BL2                             NHYYLT-NQDGKVTLYRGLDT-TLGPIELSQLE-----------------------DTTDIEVGTLNSFSQDRLRGS-IQ--ADSRDEADRIIENLRQ
116668592 Arthrobacter_sp_FB24                                  TRYYIG-EYDSRVAIYNGVSQ-RLGPIQLSTLE-----------------------TVTDIRMSDLPEFSQQRVRQT-VP--ARDLYDAQRIVKNLDL
119961940 Arthrobacter_aurescens_TC1                            TRYYVG-EYDQRVAIFNGISQ-RLGPIQLSRLE-----------------------AVTDIRVDSLPEYGQQSVRQT-VP--AGDLNGAQGIVENLRN
50953946  Leifsonia_xyli_subsp_xyli_str_CTCB07                  SRYFVGVSSSGNVAIFQGVQQ-NLGPIVLSHVY-----------------------KESDVPVSALTAYDKQLVQQT-IN--ADNLAAAQTIVDRLSN
88854518  marine_actinobacterium_PHSC20C1                       QQFYVG-TDNGQVAIYQGVQQ-NIGPIEMSHVY-----------------------QITNVRMVDLPLYRRASVENT-IN--AHDLEDARRIVQMLSD
28211818  Clostridium_tetani_E88                                NKYVLG-IKGEYLAIYKTDKF-GNMFIENEET------------------------DITKRKIDHLKEQDIQLLTKG-DK--YFQCETKEEALARLED
3892648   Clostridium_histolyticum                              GKYVIG-IKDGSVAIFKVDKN-GNMLLESPK-------------------------DITTIKVEQLPEGDIELLQKG-DK--IYEFNTKEEAVEGVEA
82744808  Clostridium_beijerincki_NCIMB_8052                    NKYYIG-EKDGFLAIYKTDDN-GTLSIENSEDVYT-----------------------NSKKVDNLSEIDKDKIKNFELE--YNSKDDAEESLSEFLS
110802799 Clostridium_perfringens_SM101                         GKYYIG-EKDGYIAIFKAGED-GRPFIENPE-------------------------DVSTKKIEDLPEVDRSKISNFEKK--YDTREECEENITNYIS
110798665 Clostridium_perfringens_ATCC_13124                    GKYYIG-EKDGYIAIFKAGED-GRPFIEKPE-------------------------DVSTKKIEDLPEVDRSKISNFEKK--YDTREECEENITNYIS
18310931  Clostridium_perfringens_str_13                        GKYYIG-EKDGYIAIFKAGED-GRPFIEKPE-------------------------DVSTKKIEDLPEVDRSKISNFEKK--YDTREECEENITNYIS
118443971 Clostridium_novyi_NT                                  PDKYVILSQNNEIVIGKTNSN-GSVFDDKGDIIDK---------------------EGTGANINMLKEQDISKIVKGDNCMQFDNIEQLNYSIMNFDI
108802880 Rubrobacter_xylanophilus_DSM_9941                     SRYFLD-VEGGEVVVHRGLPY-EVGGVQLNEEWRR-----------------------TGLRLSEVRRPYREPITERRLY--TRDEVERVLRDLER--
83590539  Moorella_thermoacetica_ATCC_39073                     PKRHLA-VKDGLVAVYQGPAG-TLGPLLKV----------------------------TGLKISAIPANWQSRIQAGEAE--FNSEQELLEALDSLDE
114566958 Syntrophomonas_wolfei_subsp_wolfei_str_Goettingen     EKYRLK-EYQGKVAVYQGPDKDNEVLLRV-----------------------------TSISMETLPAEIQSTIREGKYE--FNNEELLNDALENLDE
88945908  Desulfotomaculum_reducens_MI_1                        NFRHLG-IYNNKLAVFQGPLGYNQKLIRVENTIPVESLSAGFQVKLQ-----------QSMDFFQMTPETQAVLRYE-LE--FAGEEALNAILENLDE
consensus/100%                                                  .................................................................h................................
consensus/95%                                                   ....h.......l....................................................h.......l..........sb......h..h..
consensus/90%                                                   .p.hh.......l.lhps........h.................................b.h.pl.......l....h.....sb..h...h..h..
consensus/85%                                                   .p.ahs...ps.lslhpu....s...h.................................h.h.pL....b.pl..s.l.....sbpph...l..h..
consensus/80%                                                   sp.als...ss.lslhpu....s...hp................................hphppL....b.plp.s.l.....sbpph...l.ph..
consensus/75%                                                   sphalu...su.lslhpG....s...lp..............................p.hplppL....b.plp.s.l.....sbcphbp.lpph..
consensus/70%                                                   spaYlu.ppsG.lslapG....s..slpb.............................pphplpcL....b.plppu.l.....ob-chbp.lpph.p


----------------------------------------------------------------------------------------------
III. PHYLETIC PATTERNS/GI NUMBERS OF MEMBERS IN LINEAGES DEPICTED IN FIGURES 2/3

Presented below are the names of lineages of the beta-grasp fold followed by a brief summary
of the phyletic patterns and a list of the gis from which the patterns were derived.
The gis (protein identifier numbers) in the lists given below are accompanied by size,
organism name and classification, and a brief description of the protein.
----------------------------------------------------------------------------------------------

Lineage Index
-------------
Figure 2 lineages

A. Molybdopterin-dependent oxidoreductase (SOX)
B. SLBB
        1. Nqo1-like
        2. transcobalamin
C. 2Fe-2S ferredoxin
        C1.L-proline dehydrogenase-type oxidoreductase (Dye-L-proDH alpha)
D. TmoB
E. ThiS, MoaD, RnfH, YukD
F. FliD-FlgL/K
G. SuperAntigen (SupAnt)
H. Strepto-Staphylokinase (SPK)
I. TGS
J. AOR-N
K. S4
L. WWE
M. L25
N. GS-N
O. Fasciclin I
P. HisI
Q. FimD-N
R. Nudix (MutT)
S. IF3-N
T. Yml108w
U. Archeo-eukaryotic RNA polymerase beta subunit (A-E_RNA_poly_beta)
V. BofC
W. IGB
X. POZ

Figure 3 lineages (Eukaryotic UB-like lineages)
A. Classical Ubiquitin-like clade
        1. NIP45/RENi
        2. SUMO_SMT3
        3. UFD
                a. Uba3-C
                b. Uba2-C
        4. UBX
        5. Rad23-N
        6. sin3a/SAP18-Ddi1
                a. sin3a/SAP18
                b. Ddi1
        7. Apg8-Apg12-APG5
                a. Apg8
                b. Apg12
                c. APG5
        8. Bmi1/Psc-Wdr48C
                a. Bmi1/Psc
                b. Wdr48-C
        9. BIPOSTO/ARF-PB1
                a. BIPOSTO/ARF
                b. PB1
        10.MUBS
        11.Nedd8
        12.BAG-N
        13.Sf3a/prp21
        14.USP40-N/UBP11-GGNB1
                a. USP40-N
                b. UBP11-GGNB1
        15.HOPSP
        16.parkin
        17.S30-N
        18.Midnolin
        19.BMSC
        20.DC-C
        21.TRS4-N
        22.IKK
        23.GDX-N
        24.Herp-1
        25.AN1
        26.ISG-15
        27.Oasl2-C
        28.classical UBs
        29.sacsin
        30.Rb1cc1
        31.FAT10/Diubiquitin
        32.NIRF-N
        33.HOIL-1
        34.Elongin B
        35.NUB1L
        36.ubiquilin
        37.USP48/USP26-C
        38.U11/U12-like
        39.Gpsn2-N
        40.Ubl5-HubA
                a. Ubl5
                b. HubA
        41.TUG-UBL1-N
        42.CLU-1/eIF-3 p135
        43.VCPIP1-HIP7P-N
        44.UBP7/UBP14-Ublcp1/Atg35690-N
                a. UBP7/UBP14
                b. ublcp1
                c. Atg35690-N
        45.Bat3/DsK
        46.AT23465p-C
        47.tbcB-tbcE
                a. tbcB
                b. tbcE
B. RA-FERM-PI3KN-Dwnn clade
        1. RA-FERM
        2. PI3KN
        3. Dwnn
C. CAD/DCX clade
        1. CAD
        2. DCX (Doublecortin)
D. Other Lineages
        1. Urm-1
        2. BM-002/Ufm1
        3. NPL4-N

-------------
Figure 2 lineages

A. Molybdopterin-dependent oxidoreductase (SOX)

**COUNTS**
actinobacteria                          54
alveolata                               1
aquificae                               1
bacteroidetes/chlorobi                  7
chloroflexi                             11
crenarchaeota                           9
cyanobacteria                           18
deinococci                              13
euryarchaeota                           19
fibrobacteres/acidobacteria             8
firmicutes                              31
fungi>ascomycota                        52
fungi>basidiomycota                     4
metazoa                                 2
metazoa>echinodermata                   1
metazoa>hexapoda                        7
metazoa>vertebrata                      21
metazoa>vertebrata>actinopterygii       2
mycetozoa>dictyosteliida                1
planctomycetes                          3
proteobacteria                          1
proteobacteria>alphaproteobacteria      155
proteobacteria>betaproteobacteria       97
proteobacteria>deltaproteobacteria      11
proteobacteria>epsilonproteobacteria    14
proteobacteria>gammaproteobacteria      143
stramenopiles                           3
viridiplantae                           77

22124125         394    Yersinia pestis KIM                                             proteobacteria>gammaproteobacteria     hypothetical protein y0205 [Yersinia pestis KIM].
45443613         388    Yersinia pestis biovar Microtus str. 91001                      proteobacteria>gammaproteobacteria     hypothetical protein YP_3884 [Yersinia pestis biovar Microtus str.
77630569         388    Yersinia pseudotuberculosis IP 31758                            proteobacteria>gammaproteobacteria     COG2041: Sulfite oxidase and related enzymes [Yersinia
114327879        373    Granulobacter bethesdensis CGDNIH1                              proteobacteria>alphaproteobacteria     oxidoreductase molybdopterin binding subunit [Granulobacter
16123805         366    Yersinia pestis CO92                                            proteobacteria>gammaproteobacteria     hypothetical protein YPO3662 [Yersinia pestis CO92].
51597859         366    Yersinia pseudotuberculosis IP 32953                            proteobacteria>gammaproteobacteria     hypothetical protein YPTB3568 [Yersinia pseudotuberculosis IP
15807520         361    Deinococcus radiodurans R1                                      deinococci                             hypothetical protein DR2536 [Deinococcus radiodurans R1].
77961451         353    Yersinia mollaretii ATCC 43969                                  proteobacteria>gammaproteobacteria     COG2041: Sulfite oxidase and related enzymes [Yersinia mollaretii
77973460         348    Yersinia frederiksenii ATCC 33641                               proteobacteria>gammaproteobacteria     COG2041: Sulfite oxidase and related enzymes [Yersinia
77978752         348    Yersinia intermedia ATCC 29909                                  proteobacteria>gammaproteobacteria     COG2041: Sulfite oxidase and related enzymes [Yersinia intermedia
91793697         347    Shewanella denitrificans OS217                                  proteobacteria>gammaproteobacteria     Twin-arginine translocation pathway signal [Shewanella
15889213         346    Agrobacterium tumefaciens str. C58                              proteobacteria>alphaproteobacteria     hypothetical protein AGR_C_3511 [Agrobacterium tumefaciens str.
77958854         346    Yersinia bercovieri ATCC 43970                                  proteobacteria>gammaproteobacteria     COG2041: Sulfite oxidase and related enzymes [Yersinia bercovieri
114563695        345    Shewanella frigidimarina NCIMB 400                              proteobacteria>gammaproteobacteria     Twin-arginine translocation pathway signal [Shewanella
24373602         344    Shewanella oneidensis MR-1                                      proteobacteria>gammaproteobacteria     hypothetical protein SO2042 [Shewanella oneidensis MR-1].
67548723         344    Burkholderia vietnamiensis G4                                   proteobacteria>betaproteobacteria      Twin-arginine translocation pathway signal [Burkholderia
68542246         344    Shewanella baltica OS155                                        proteobacteria>gammaproteobacteria     Oxidoreductase, molybdopterin binding [Shewanella baltica OS155].
78686504         344    Shewanella sp. ANA-3                                            proteobacteria>gammaproteobacteria     conserved hypothetical protein [Shewanella sp. ANA-3].
82741780         344    Shewanella sp. W3-18-1                                          proteobacteria>gammaproteobacteria     conserved hypothetical protein [Shewanella sp. W3-18-1].
113970446        344    Shewanella sp. MR-4                                             proteobacteria>gammaproteobacteria     oxidoreductase, molybdopterin binding [Shewanella sp. MR-4].
114047361        344    Shewanella sp. MR-7                                             proteobacteria>gammaproteobacteria     oxidoreductase, molybdopterin binding protein [Shewanella sp.
115350357        344    Burkholderia cepacia AMMD                                       proteobacteria>betaproteobacteria      oxidoreductase, molybdopterin binding [Burkholderia cepacia AMMD].
15602402         343    Pasteurella multocida subsp. multocida str. Pm70                proteobacteria>gammaproteobacteria     hypothetical protein PM0537 [Pasteurella multocida subsp. multocida
26991360         341    Pseudomonas putida KT2440                                       proteobacteria>gammaproteobacteria     hypothetical protein PP_4676 [Pseudomonas putida KT2440].
78366613         341    Shewanella sp. PV-4                                             proteobacteria>gammaproteobacteria     Twin-arginine translocation pathway signal [Shewanella sp. PV-4].
106884163        341    Psychromonas ingrahamii 37                                      proteobacteria>gammaproteobacteria     Oxidoreductase, molybdopterin binding [Psychromonas ingrahamii 37].
54302418         340    Photobacterium profundum SS9                                    proteobacteria>gammaproteobacteria     hypothetical protein PBPRB0739 [Photobacterium profundum SS9].
115376247        340    Stigmatella aurantiaca DW4/3-1                                  proteobacteria>deltaproteobacteria     twin-arginine translocation pathway signal [Stigmatella aurantiaca
21242397         339    Xanthomonas axonopodis pv. citri str. 306                       proteobacteria>gammaproteobacteria     hypothetical protein XAC1647 [Xanthomonas axonopodis pv. citri str.
71280288         338    Colwellia psychrerythraea 34H                                   proteobacteria>gammaproteobacteria     hypothetical protein CPS_3633 [Colwellia psychrerythraea 34H].
90406868         338    Psychromonas sp. CNPT3                                          proteobacteria>gammaproteobacteria     hypothetical protein PCNPT3_12533 [Psychromonas sp. CNPT3].
90413961         338    Photobacterium profundum 3TCK                                   proteobacteria>gammaproteobacteria     hypothetical protein P3TCK_07846 [Photobacterium profundum 3TCK].
15599886         337    Pseudomonas aeruginosa PAO1                                     proteobacteria>gammaproteobacteria     hypothetical protein PA4692 [Pseudomonas aeruginosa PAO1].
28868205         337    Pseudomonas syringae pv. tomato str. DC3000                     proteobacteria>gammaproteobacteria     hypothetical protein PSPTO_0985 [Pseudomonas syringae pv. tomato
59799146         337    Pseudomonas putida KT2440                                       proteobacteria>gammaproteobacteria     UPF0190 protein PP4676.
66044105         337    Pseudomonas syringae pv. syringae B728a                         proteobacteria>gammaproteobacteria     hypothetical protein Psyr_0850 [Pseudomonas syringae pv. syringae
70732560         337    Pseudomonas fluorescens Pf-5                                    proteobacteria>gammaproteobacteria     hypothetical protein PFL_5251 [Pseudomonas fluorescens Pf-5].
71736153         337    Pseudomonas syringae pv. phaseolicola 1448A                     proteobacteria>gammaproteobacteria     molybdopterin binding protein, putative [Pseudomonas syringae pv.
77461005         337    Pseudomonas fluorescens PfO-1                                   proteobacteria>gammaproteobacteria     hypothetical protein Pfl_4784 [Pseudomonas fluorescens PfO-1].
82739470         337    Pseudomonas putida F1                                           proteobacteria>gammaproteobacteria     conserved hypothetical protein [Pseudomonas putida F1].
84317330         337    Pseudomonas aeruginosa C3719                                    proteobacteria>gammaproteobacteria     COG2041: Sulfite oxidase and related enzymes [Pseudomonas
84323428         337    Pseudomonas aeruginosa 2192                                     proteobacteria>gammaproteobacteria     COG2041: Sulfite oxidase and related enzymes [Pseudomonas
89073701         337    Photobacterium sp. SKA34                                        proteobacteria>gammaproteobacteria     hypothetical protein SKA34_11170 [Photobacterium sp. SKA34].
90577707         337    Vibrio angustum S14                                             proteobacteria>gammaproteobacteria     hypothetical protein VAS14_11689 [Vibrio angustum S14].
94412469         337    Pseudomonas aeruginosa PA7                                      proteobacteria>gammaproteobacteria     hypothetical protein PaerP_01005720 [Pseudomonas aeruginosa PA7].
104783654        337    Pseudomonas entomophila L48                                     proteobacteria>gammaproteobacteria     sulfite oxidase [Pseudomonas entomophila L48].
115588059        337    Pseudomonas aeruginosa UCBPP-PA14                               proteobacteria>gammaproteobacteria     putative oxidase [Pseudomonas aeruginosa UCBPP-PA14].
67157111         336    Azotobacter vinelandii AvOP                                     proteobacteria>gammaproteobacteria     Twin-arginine translocation pathway signal [Azotobacter vinelandii
83648553         336    Hahella chejuensis KCTC 2396                                    proteobacteria>gammaproteobacteria     Sulfite oxidase and related enzyme [Hahella chejuensis KCTC 2396].
94312209         336    Ralstonia metallidurans CH34                                    proteobacteria>betaproteobacteria      Twin-arginine translocation pathway signal [Ralstonia metallidurans
88795140         335    Alteromonas macleodii 'Deep ecotype'                            proteobacteria>gammaproteobacteria     hypothetical protein MADE_02926 [Alteromonas macleodii 'Deep
89901685         335    Rhodoferax ferrireducens T118                                   proteobacteria>betaproteobacteria      oxidoreductase, molybdopterin binding [Rhodoferax ferrireducens
15802404         334    Escherichia coli O157:H7 EDL933                                 proteobacteria>gammaproteobacteria     hypothetical protein Z3063 [Escherichia coli O157:H7 EDL933].
15831963         334    Escherichia coli O157:H7 str. Sakai                             proteobacteria>gammaproteobacteria     hypothetical protein ECs2709 [Escherichia coli O157:H7 str. Sakai].
16129917         334    Escherichia coli K12                                            proteobacteria>gammaproteobacteria     hypothetical protein b1971 [Escherichia coli K12].
16762136         334    Salmonella enterica subsp. enterica serovar Typhi str. CT18     proteobacteria>gammaproteobacteria     hypothetical protein STY3557 [Salmonella enterica subsp. enterica
26248241         334    Escherichia coli CFT073                                         proteobacteria>gammaproteobacteria     hypothetical protein c2389 [Escherichia coli CFT073].
62181885         334    Salmonella enterica subsp. enterica serovar Choleraesuis str.   proteobacteria>gammaproteobacteria     hypothetical protein SC3315 [Salmonella enterica subsp. enterica
68547774         334    Shewanella amazonensis SB2B                                     proteobacteria>gammaproteobacteria     Oxidoreductase, molybdopterin binding [Shewanella amazonensis
73542825         334    Ralstonia eutropha JMP134                                       proteobacteria>betaproteobacteria      hypothetical protein Reut_A3141 [Ralstonia eutropha JMP134].
74312510         334    Shigella sonnei Ss046                                           proteobacteria>gammaproteobacteria     putative reductase [Shigella sonnei Ss046].
82776342         334    Shigella dysenteriae Sd197                                      proteobacteria>gammaproteobacteria     putative reductase [Shigella dysenteriae Sd197].
91211188         334    Escherichia coli UTI89                                          proteobacteria>gammaproteobacteria     putative reductase [Escherichia coli UTI89].
115256216        334    Rhizobium leguminosarum bv. viciae 3841                         proteobacteria>alphaproteobacteria     conserved hypothetical protein [Rhizobium leguminosarum bv. viciae
50119224         333    Erwinia carotovora subsp. atroseptica SCRI1043                  proteobacteria>gammaproteobacteria     hypothetical protein ECA0264 [Erwinia carotovora subsp. atroseptica
90023632         333    Saccharophagus degradans 2-40                                   proteobacteria>gammaproteobacteria     putative nitrate reductase [Saccharophagus degradans 2-40].
113869392        333    Ralstonia eutropha H16                                          proteobacteria>betaproteobacteria      sulfite oxidase or related enzyme,molybdopterin-binding domain
47574439         332    Rubrivivax gelatinosus PM1                                      proteobacteria>betaproteobacteria      COG2041: Sulfite oxidase and related enzymes [Rubrivivax
84709772         332    Polaromonas naphthalenivorans CJ2                               proteobacteria>betaproteobacteria      Twin-arginine translocation pathway signal [Polaromonas
87118571         332    Marinomonas sp. MED121                                          proteobacteria>gammaproteobacteria     hypothetical protein MED121_16129 [Marinomonas sp. MED121].
91786677         332    Polaromonas sp. JS666                                           proteobacteria>betaproteobacteria      Twin-arginine translocation pathway signal [Polaromonas sp. JS666].
109898331        332    Pseudoalteromonas atlantica T6c                                 proteobacteria>gammaproteobacteria     oxidoreductase, molybdopterin binding [Pseudoalteromonas atlantica
110593589        332    Acidovorax sp. JS42                                             proteobacteria>betaproteobacteria      Oxidoreductase, molybdopterin binding [Acidovorax sp. JS42].
17547700         331    Ralstonia solanacearum GMI1000                                  proteobacteria>betaproteobacteria      hypothetical protein RSc2981 [Ralstonia solanacearum GMI1000].
53720786         331    Burkholderia pseudomallei K96243                                proteobacteria>betaproteobacteria      hypothetical protein BPSL3178 [Burkholderia pseudomallei K96243].
53723890         331    Burkholderia mallei ATCC 23344                                  proteobacteria>betaproteobacteria      hypothetical protein BMA2758 [Burkholderia mallei ATCC 23344].
67663312         331    Burkholderia cenocepacia HI2424                                 proteobacteria>betaproteobacteria      Twin-arginine translocation pathway signal [Burkholderia
78064959         331    Burkholderia sp. 383                                            proteobacteria>betaproteobacteria      hypothetical protein Bcep18194_A3482 [Burkholderia sp. 383].
82530033         331    Burkholderia pseudomallei 1106a                                 proteobacteria>betaproteobacteria      COG2041: Sulfite oxidase and related enzymes [Burkholderia
83719654         331    Burkholderia thailandensis E264                                 proteobacteria>betaproteobacteria      hypothetical protein BTH_I3033 [Burkholderia thailandensis E264].
83748187         331    Ralstonia solanacearum UW551                                    proteobacteria>betaproteobacteria      Transmembrane hypothetical protein [Ralstonia solanacearum UW551].
84360515         331    Burkholderia dolosa AUO158                                      proteobacteria>betaproteobacteria      COG2041: Sulfite oxidase and related enzymes [Burkholderia dolosa
91785430         331    Burkholderia xenovorans LB400                                   proteobacteria>betaproteobacteria      hypothetical protein Bxe_A0349 [Burkholderia xenovorans LB400].
99910746         331    Burkholderia pseudomallei 1655                                  proteobacteria>betaproteobacteria      hypothetical protein Bpse1_03002858 [Burkholderia pseudomallei
100233924        331    Burkholderia pseudomallei 406e                                  proteobacteria>betaproteobacteria      hypothetical protein Bpse4_03002574 [Burkholderia pseudomallei
107024268        331    Burkholderia cenocepacia AU 1054                                proteobacteria>betaproteobacteria      Twin-arginine translocation pathway signal [Burkholderia
108755211        331    uncultured organism                                                                                    putative Sulfite oxidase [uncultured organism].
111617404        331    Acidovorax avenae subsp. citrulli AAC00-1                       proteobacteria>betaproteobacteria      Twin-arginine translocation pathway signal [Acidovorax avenae
58582012         330    Xanthomonas oryzae pv. oryzae KACC10331                         proteobacteria>gammaproteobacteria     hypothetical protein XOO2389 [Xanthomonas oryzae pv. oryzae
113473985        330    Trichodesmium erythraeum IMS101                                 cyanobacteria                          oxidoreductase, molybdopterin binding [Trichodesmium erythraeum
108759946        329    Myxococcus xanthus DK 1622                                      proteobacteria>deltaproteobacteria     putative molybdopterin binding protein [Myxococcus xanthus DK
114570012        328    Maricaulis maris MCS10                                          proteobacteria>alphaproteobacteria     oxidoreductase, molybdopterin binding [Maricaulis maris MCS10].
67925647         327    Crocosphaera watsonii WH 8501                                   cyanobacteria                          Oxidoreductase, molybdopterin binding [Crocosphaera watsonii WH
89056472         326    Jannaschia sp. CCS1                                             proteobacteria>alphaproteobacteria     Twin-arginine translocation pathway signal [Jannaschia sp. CCS1].
39997817         325    Geobacter sulfurreducens PCA                                    proteobacteria>deltaproteobacteria     hypothetical protein GSU2723 [Geobacter sulfurreducens PCA].
84356513         325    Burkholderia cenocepacia PC184                                  proteobacteria>betaproteobacteria      COG2041: Sulfite oxidase and related enzymes [Burkholderia
88939842         325    Acidiphilium cryptum JF-5                                       proteobacteria>alphaproteobacteria     molybdopterin binding domain protein [Acidiphilium cryptum JF-5].
77955863         324    Marinobacter aquaeolei VT8                                      proteobacteria>gammaproteobacteria     Twin-arginine translocation pathway signal [Marinobacter aquaeolei
21231042         322    Xanthomonas campestris pv. campestris str. ATCC 33913           proteobacteria>gammaproteobacteria     hypothetical protein XCC1588 [Xanthomonas campestris pv. campestris
78047244         322    Xanthomonas campestris pv. vesicatoria str. 85-10               proteobacteria>gammaproteobacteria     hypothetical protein XCV1688 [Xanthomonas campestris pv.
84623926         322    Xanthomonas oryzae pv. oryzae MAFF 311018                       proteobacteria>gammaproteobacteria     hypothetical protein XOO_2269 [Xanthomonas oryzae pv. oryzae MAFF
94984984         322    Deinococcus geothermalis DSM 11300                              deinococci                             oxidoreductase, molybdopterin binding [Deinococcus geothermalis DSM
110288499        322    Xanthomonas axonopodis pv. citri                                proteobacteria>gammaproteobacteria     UPF0190 protein XAC1647.
89361163         321    Xanthobacter autotrophicus Py2                                  proteobacteria>alphaproteobacteria     Twin-arginine translocation pathway signal [Xanthobacter
32035111         320    Actinobacillus pleuropneumoniae serovar 1 str. 4074             proteobacteria>gammaproteobacteria     COG2041: Sulfite oxidase and related enzymes [Actinobacillus
88800765         320    Reinekea sp. MED297                                             proteobacteria>gammaproteobacteria     Sulfite oxidase and related enzyme [Reinekea sp. MED297].
17988650         319    Brucella melitensis 16M                                         proteobacteria>alphaproteobacteria     hypothetical protein BMEII0305 [Brucella melitensis 16M].
33591690         319    Bordetella pertussis Tohama I                                   proteobacteria>betaproteobacteria      hypothetical protein BP0479 [Bordetella pertussis Tohama I].
33597839         319    Bordetella parapertussis 12822                                  proteobacteria>betaproteobacteria      hypothetical protein BPP3315 [Bordetella parapertussis 12822].
106890623        319    Roseiflexus sp. RS-1                                            chloroflexi                            Oxidoreductase, molybdopterin binding [Roseiflexus sp. RS-1].
114769560        319    alpha proteobacterium HTCC2255                                  proteobacteria>alphaproteobacteria     hypothetical protein OM2255_08336 [alpha proteobacterium HTCC2255].
115422196        319    Bordetella avium 197N                                           proteobacteria>betaproteobacteria      conserved hypothetical protein [Bordetella avium 197N].
33152897         318    Haemophilus ducreyi 35000HP                                     proteobacteria>gammaproteobacteria     hypothetical protein HD1916 [Haemophilus ducreyi 35000HP].
86609283         318    Synechococcus sp. JA-2-3B'a(2-13)                               cyanobacteria                          oxidoreductase molybdopterin binding domain [Synechococcus sp.
94968036         318    Acidobacteria bacterium Ellin345                                fibrobacteres/acidobacteria            Sulfite oxidase-like enzyme [Acidobacteria bacterium Ellin345].
32029198         317    Haemophilus somnus 2336                                         proteobacteria>gammaproteobacteria     COG2041: Sulfite oxidase and related enzymes [Haemophilus somnus
69256178         317    Magnetococcus sp. MC-1                                          proteobacteria                         Twin-arginine translocation pathway signal [Magnetococcus sp.
71906261         317    Dechloromonas aromatica RCB                                     proteobacteria>betaproteobacteria      Twin-arginine translocation pathway signal [Dechloromonas aromatica
75428519         317    Actinobacillus succinogenes 130Z                                proteobacteria>gammaproteobacteria     conserved hypothetical [Actinobacillus succinogenes 130Z].
94500076         317    Oceanobacter sp. RED65                                          proteobacteria>gammaproteobacteria     hypothetical protein RED65_12589 [Oceanobacter sp. RED65].
113461160        317    Haemophilus somnus 129PT                                        proteobacteria>gammaproteobacteria     hypothetical protein HS_1017 [Haemophilus somnus 129PT].
75176965         315    Shigella boydii BS512                                           proteobacteria>gammaproteobacteria     COG2041: Sulfite oxidase and related enzymes [Shigella boydii
75196023         315    Escherichia coli HS                                             proteobacteria>gammaproteobacteria     COG2041: Sulfite oxidase and related enzymes [Escherichia coli HS].
75215141         315    Escherichia coli E110019                                        proteobacteria>gammaproteobacteria     COG2041: Sulfite oxidase and related enzymes [Escherichia coli
75239141         315    Escherichia coli F11                                            proteobacteria>gammaproteobacteria     COG2041: Sulfite oxidase and related enzymes [Escherichia coli
76259568         315    Chloroflexus aurantiacus J-10-fl                                chloroflexi                            Twin-arginine translocation pathway signal [Chloroflexus
83569518         315    Shigella dysenteriae 1012                                       proteobacteria>gammaproteobacteria     COG2041: Sulfite oxidase and related enzymes [Shigella dysenteriae
83584521         315    Escherichia coli 101-1                                          proteobacteria>gammaproteobacteria     COG2041: Sulfite oxidase and related enzymes [Escherichia coli
86357333         315    Rhizobium etli CFN 42                                           proteobacteria>alphaproteobacteria     putative molybdopterin-biniding oxidoreductase protein [Rhizobium
114322002        315    Alkalilimnicola ehrlichei MLHE-1                                proteobacteria>gammaproteobacteria     oxidoreductase, molybdopterin binding [Alkalilimnicola ehrlichei
15965136         313    Sinorhizobium meliloti 1021                                     proteobacteria>alphaproteobacteria     hypothetical protein SMc01281 [Sinorhizobium meliloti 1021].
16126980         313    Caulobacter crescentus CB15                                     proteobacteria>alphaproteobacteria     hypothetical protein CC2748 [Caulobacter crescentus CB15].
17935809         313    Agrobacterium tumefaciens str. C58                              proteobacteria>alphaproteobacteria     hypothetical protein Atu1919 [Agrobacterium tumefaciens str. C58].
113875355        313    Sinorhizobium medicae WSM419                                    proteobacteria>alphaproteobacteria     conserved hypothetical protein [Sinorhizobium medicae WSM419].
40063352         312    uncultured bacterium 580                                                                               tat (twin-arginine translocation) pathway signal sequence domain
58040233         312    Gluconobacter oxydans 621H                                      proteobacteria>alphaproteobacteria     hypothetical protein GOX1802 [Gluconobacter oxydans 621H].
34558055         311    Wolinella succinogenes DSM 1740                                 proteobacteria>epsilonproteobacteria   hypothetical protein WS1748 [Wolinella succinogenes DSM 1740].
53805010         310    Methylococcus capsulatus str. Bath                              proteobacteria>gammaproteobacteria     hypothetical protein MCA0844 [Methylococcus capsulatus str. Bath].
23015442         308    Magnetospirillum magnetotacticum MS-1                           proteobacteria>alphaproteobacteria     COG2041: Sulfite oxidase and related enzymes [Magnetospirillum
83312169         308    Magnetospirillum magneticum AMB-1                               proteobacteria>alphaproteobacteria     Sulfite oxidase and related enzyme [Magnetospirillum magneticum
59803109         306    Caulobacter vibrioides                                          proteobacteria>alphaproteobacteria     UPF0190 protein CC2748.
67929481         306    Solibacter usitatus Ellin6076                                   fibrobacteres/acidobacteria            Oxidoreductase, molybdopterin binding [Solibacter usitatus
113935127        306    Caulobacter sp. K31                                             proteobacteria>alphaproteobacteria     Twin-arginine translocation pathway signal [Caulobacter sp. K31].
34496244         305    Chromobacterium violaceum ATCC 12472                            proteobacteria>betaproteobacteria      hypothetical protein CV0789 [Chromobacterium violaceum ATCC 12472].
86139317         303    Roseobacter sp. MED193                                          proteobacteria>alphaproteobacteria     hypothetical protein MED193_12743 [Roseobacter sp. MED193].
83591932         302    Rhodospirillum rubrum ATCC 11170                                proteobacteria>alphaproteobacteria     Twin-arginine translocation pathway signal [Rhodospirillum rubrum
83855154         302    Sulfitobacter sp. NAS-14.1                                      proteobacteria>alphaproteobacteria     hypothetical protein NAS141_10501 [Sulfitobacter sp. NAS-14.1].
83941676         302    Sulfitobacter sp. EE-36                                         proteobacteria>alphaproteobacteria     hypothetical protein EE36_05568 [Sulfitobacter sp. EE-36].
83950936         302    Roseovarius nubinhibens ISM                                     proteobacteria>alphaproteobacteria     hypothetical protein ISM_07540 [Roseovarius nubinhibens ISM].
113938254        302    Herpetosiphon aurantiacus ATCC 23779                            chloroflexi                            Twin-arginine translocation pathway signal [Herpetosiphon
71083461         301    Candidatus Pelagibacter ubique HTCC1062                         proteobacteria>alphaproteobacteria     Oxidoreductase [Candidatus Pelagibacter ubique HTCC1062].
77464986         301    Rhodobacter sphaeroides 2.4.1                                   proteobacteria>alphaproteobacteria     hypothetical protein RSP_1410 [Rhodobacter sphaeroides 2.4.1].
83371210         301    Rhodobacter sphaeroides ATCC 17025                              proteobacteria>alphaproteobacteria     Twin-arginine translocation pathway signal [Rhodobacter sphaeroides
83372163         301    Rhodobacter sphaeroides ATCC 17029                              proteobacteria>alphaproteobacteria     Twin-arginine translocation pathway signal [Rhodobacter sphaeroides
84501339         301    Oceanicola batsensis HTCC2597                                   proteobacteria>alphaproteobacteria     hypothetical protein OB2597_13278 [Oceanicola batsensis HTCC2597].
91762116         301    Candidatus Pelagibacter ubique HTCC1002                         proteobacteria>alphaproteobacteria     Oxidoreductase [Candidatus Pelagibacter ubique HTCC1002].
110678094        301    Roseobacter denitrificans OCh 114                               proteobacteria>alphaproteobacteria     hypothetical protein RD1_0725 [Roseobacter denitrificans OCh 114].
114764128        301    Roseovarius sp. HTCC2601                                        proteobacteria>alphaproteobacteria     hypothetical protein R2601_15757 [Roseovarius sp. HTCC2601].
69300940         300    Silicibacter sp. TM1040                                         proteobacteria>alphaproteobacteria     Twin-arginine translocation pathway signal [Silicibacter sp.
84514616         300    Loktanella vestfoldensis SKA53                                  proteobacteria>alphaproteobacteria     hypothetical protein SKA53_10359 [Loktanella vestfoldensis SKA53].
85703862         300    Roseovarius sp. 217                                             proteobacteria>alphaproteobacteria     hypothetical protein ROS217_12726 [Roseovarius sp. 217].
89071047         300    Oceanicola granulosus HTCC2516                                  proteobacteria>alphaproteobacteria     hypothetical protein OG2516_12581 [Oceanicola granulosus HTCC2516].
56698097         299    Silicibacter pomeroyi DSS-3                                     proteobacteria>alphaproteobacteria     hypothetical protein SPO3271 [Silicibacter pomeroyi DSS-3].
56554481         298    Escherichia coli                                                proteobacteria>gammaproteobacteria     Chain A, Structural And Biochemical Identification Of A Novel
69935650         298    Paracoccus denitrificans PD1222                                 proteobacteria>alphaproteobacteria     Oxidoreductase, molybdopterin binding [Paracoccus denitrificans
84683918         298    Rhodobacterales bacterium HTCC2654                              proteobacteria>alphaproteobacteria     oxidoreductase, molybdopterin-binding [Rhodobacterales bacterium
15791746         297    Campylobacter jejuni subsp. jejuni NCTC 11168                   proteobacteria>epsilonproteobacteria   hypothetical protein Cj0379c [Campylobacter jejuni subsp. jejuni
57168518         297    Campylobacter coli RM2228                                       proteobacteria>epsilonproteobacteria   conserved hypothetical protein [Campylobacter coli RM2228].
57237434         297    Campylobacter jejuni RM1221                                     proteobacteria>epsilonproteobacteria   hypothetical protein CJE0428 [Campylobacter jejuni RM1221].
57240485         297    Campylobacter lari RM2100                                       proteobacteria>epsilonproteobacteria   oxidoreductase, molybdopterin-binding [Campylobacter lari RM2100].
86151521         297    Campylobacter jejuni subsp. jejuni 260.94                       proteobacteria>epsilonproteobacteria   oxidoreductase, molybdopterin binding, putative [Campylobacter
86153952         297    Campylobacter jejuni subsp. jejuni HB93-13                      proteobacteria>epsilonproteobacteria   chain A, Structural And Biochemical Identification Of A Novel
109691701        297    Campylobacter jejuni subsp. doylei 269.97                       proteobacteria>epsilonproteobacteria   hypothetical protein Cjejd_01000149 [Campylobacter jejuni subsp.
57242529         296    Campylobacter upsaliensis RM3195                                proteobacteria>epsilonproteobacteria   Oxidoreductase molybdopterin binding domain protein [Campylobacter
110642077        211    Escherichia coli 536                                            proteobacteria>gammaproteobacteria     hypothetical protein ECP_1905 [Escherichia coli 536].
77815746         201    Shewanella putrefaciens CN-32                                   proteobacteria>gammaproteobacteria     conserved hypothetical protein [Shewanella putrefaciens CN-32].
75227464         199    Escherichia coli B7A                                            proteobacteria>gammaproteobacteria     COG2041: Sulfite oxidase and related enzymes [Escherichia coli
111069428        1062   Phaeosphaeria nodorum SN15                                      fungi>ascomycota                       hypothetical protein SNOG_02336 [Phaeosphaeria nodorum SN15].
90299640         1044   Coccidioides immitis RS                                         fungi>ascomycota                       hypothetical protein CIMG_08017 [Coccidioides immitis RS].
70997731         1026   Aspergillus fumigatus Af293                                     fungi>ascomycota                       nitrate reductase [Aspergillus fumigatus Af293].
67902924         1016   Aspergillus nidulans FGSC A4                                    fungi>ascomycota                       hypothetical protein AN8449.2 [Aspergillus nidulans FGSC A4].
115401256        999    Aspergillus terreus NIH2624                                     fungi>ascomycota                       conserved hypothetical protein [Aspergillus terreus NIH2624].
85105950         984    Neurospora crassa OR74A                                         fungi>ascomycota                       NITRATE REDUCTASE [NADPH] (NR) [Neurospora crassa OR74A].
71019527         983    Ustilago maydis 521                                             fungi>basidiomycota                    nitrate reductase [Ustilago maydis 521].
548358           982    Neurospora crassa                                               fungi>ascomycota                       Nitrate reductase [NADPH] (NR).
1071816          982    Neurospora crassa                                               fungi>ascomycota                       nitrate reductase (NADPH) (EC 1.7.1.3) - Neurospora crassa.
116059990        952    Ostreococcus tauri                                              viridiplantae                          unnamed protein product [Ostreococcus tauri].
24899389         929    Tuber borchii                                                   fungi>ascomycota                       nitrate reductase [Tuber borchii].
128198           926    Spinacia oleracea                                               viridiplantae                          Nitrate reductase [NADH] (NR).
1402636          926    Spinacia oleracea                                               viridiplantae                          nitrate reductase [Spinacia oleracea].
1171707          920    Cichorium intybus                                               viridiplantae                          Nitrate reductase [NADH] (NR).
128194           918    Cucurbita maxima                                                viridiplantae                          Nitrate reductase [NADH] (NR).
22757            917    Arabidopsis thaliana                                            viridiplantae                          nitrate reductase [Arabidopsis thaliana].
14334876         917    Arabidopsis thaliana                                            viridiplantae                          putative nitrate reductase [Arabidopsis thaliana].
15218104         917    Arabidopsis thaliana                                            viridiplantae                          NIA1 (NITRATE REDUCTASE 1) [Arabidopsis thaliana].
15221314         917    Arabidopsis thaliana                                            viridiplantae                          NIA2 (NITRATE REDUCTASE 2) [Arabidopsis thaliana].
110742690        917    Arabidopsis thaliana                                            viridiplantae                          nitrate reductase [Arabidopsis thaliana].
128186           916    Oryza sativa                                                    viridiplantae                          Nitrate reductase [NADH] 1 (NR1).
115476820        916    Oryza sativa (japonica cultivar-group)                          viridiplantae                          Os08g0468100 [Oryza sativa (japonica cultivar-group)].
115476826        916    Oryza sativa (japonica cultivar-group)                          viridiplantae                          Os08g0468700 [Oryza sativa (japonica cultivar-group)].
128185           915    Hordeum vulgare                                                 viridiplantae                          Nitrate reductase [NADH] (NR).
484212           915    Petunia x hybrida                                               viridiplantae                          nitrate reductase apoenzyme.
11119241         914    Ricinus communis                                                viridiplantae                          nitrate reductase [Ricinus communis].
128189           912    Hordeum vulgare                                                 viridiplantae                          Nitrate reductase [NADH] (NR).
128195           911    Solanum lycopersicum                                            viridiplantae                          Nitrate reductase [NADH] (NR).
730137           911    Brassica napus                                                  viridiplantae                          Nitrate reductase [NADH], clone PBNBR1405 (NR).
730140           911    Brassica napus                                                  viridiplantae                          Nitrate reductase [NADH], clone PBNBR1412 (NR).
1673613          911    Solanum tuberosum                                               viridiplantae                          NADH nitrate reductase [Solanum tuberosum].
1946812          911    Solanum tuberosum                                               viridiplantae                          NADH nitrate reductase [Solanum tuberosum].
21165533         911    Solanum tuberosum                                               viridiplantae                          nitrate reductase [Solanum tuberosum].
39976023         911    Magnaporthe grisea 70-15                                        fungi>ascomycota                       hypothetical protein MG06062.4 [Magnaporthe grisea 70-15].
5020385          910    Zea mays                                                        viridiplantae                          nitrate reductase [Zea mays].
55845943         910    Phaeodactylum tricornutum                                       stramenopiles                          nitrate reductase [Phaeodactylum tricornutum].
548359           909    Petunia x hybrida                                               viridiplantae                          Nitrate reductase [NADH] (NR).
548360           908    Ustilago maydis                                                 fungi>basidiomycota                    Nitrate reductase [NADPH] (NR).
6224515          908    Hebeloma cylindrosporum                                         fungi>basidiomycota                    nitrate reductase [Hebeloma cylindrosporum].
1197523          907    Botryotinia fuckeliana                                          fungi>ascomycota                       nitrate reductase [Botryotinia fuckeliana].
1561580          907    Gibberella fujikuroi                                            fungi>ascomycota                       nitrate reductase [Gibberella fujikuroi].
14041825         906    Prunus persica                                                  viridiplantae                          nitrate reductase [Prunus persica].
730144           905    Fusarium oxysporum                                              fungi>ascomycota                       Nitrate reductase [NADPH] (NR).
128187           904    Nicotiana tabacum                                               viridiplantae                          Nitrate reductase [NADH] 1 (NR1).
128190           904    Nicotiana tabacum                                               viridiplantae                          Nitrate reductase [NADH] 2 (NR2).
227925           904    Nicotiana tomentosiformis                                       viridiplantae                          nitrate reductase.
227926           904    Nicotiana sylvestris                                            viridiplantae                          nitrate reductase.
77799302         904    Nicotiana benthamiana                                           viridiplantae                          nitrate reductase [Nicotiana benthamiana].
109659810        904    Nicotiana benthamiana                                           viridiplantae                          nitrate reductase 2 [Nicotiana benthamiana].
730148           902    Phytophthora infestans                                          stramenopiles                          Nitrate reductase [NADPH] (NR).
50254368         901    Dunaliella viridis                                              viridiplantae                          nitrate reductase [Dunaliella viridis].
50254370         901    Dunaliella viridis                                              viridiplantae                          nitrate reductase [Dunaliella viridis].
730146           900    Lotus japonicus                                                 viridiplantae                          Nitrate reductase [NADH] (NR).
32351448         900    Dunaliella salina                                               viridiplantae                          nitrate reductase [Dunaliella salina].
128193           898    Betula pendula                                                  viridiplantae                          Nitrate reductase [NAD(P)H] (NR).
30526321         898    'Chlorella' ellipsoidea                                         viridiplantae                          nitrate reductase ['Chlorella' ellipsoidea].
1171706          894    Cordyceps bassiana                                              fungi>ascomycota                       Nitrate reductase [NADPH] (NR).
24474446         894    Tilia platyphyllos                                              viridiplantae                          nitrate reductase [Tilia platyphyllos].
730145           893    Leptosphaeria maculans                                          fungi>ascomycota                       Nitrate reductase [NADPH] (NR).
31322226         893    Verticillium fungicola                                          fungi>ascomycota                       nitrate reductase [Verticillium fungicola].
2342599          892    Metarhizium anisopliae                                          fungi>ascomycota                       Nitrate reductase [Metarhizium anisopliae].
68532865         892    Physcomitrella patens                                           viridiplantae                          pyridine nucleotide-dependent nitrate reductase [Physcomitrella
128191           891    Hordeum vulgare                                                 viridiplantae                          Nitrate reductase [NAD(P)H].
2894356          891    Phaeosphaeria nodorum                                           fungi>ascomycota                       nitrate reductase (NADPH) [Phaeosphaeria nodorum].
68532863         891    Physcomitrella patens                                           viridiplantae                          pyridine nucleotide-dependent nitrate reductase [Physcomitrella
111065966        891    Phaeosphaeria nodorum SN15                                      fungi>ascomycota                       hypothetical protein SNOG_06022 [Phaeosphaeria nodorum SN15].
730142           890    Phaseolus vulgaris                                              viridiplantae                          Nitrate reductase [NADH] 2 (NR-2).
730143           890    Glycine max                                                     viridiplantae                          Inducible nitrate reductase [NADH] 2 (NR).
4389417          890    Glycine max                                                     viridiplantae                          nitrate reductase [Glycine max].
1352497          889    Zea mays                                                        viridiplantae                          Nitrate reductase [NADH] 3 (NR).
115448947        889    Oryza sativa (japonica cultivar-group)                          viridiplantae                          Os02g0770800 [Oryza sativa (japonica cultivar-group)].
1709267          886    Glycine max                                                     viridiplantae                          Inducible nitrate reductase [NADH] 1 (NR).
2129846          884    Glycine max                                                     viridiplantae                          nitrate reductase (NADH) (EC 1.7.1.1) 2, substrate-inducible -
46110130         884    Gibberella zeae PH-1                                            fungi>ascomycota                       NIA_FUSOX Nitrate reductase [NADPH] (NR) [Gibberella zeae PH-1].
6573214          882    Chlamydomonas reinhardtii                                       viridiplantae                          nitrate reductase [Chlamydomonas reinhardtii].
730139           881    Phaseolus vulgaris                                              viridiplantae                          Nitrate reductase [NADH] 1 (NR-1).
1113861          877    Chlorella vulgaris                                              viridiplantae                          nitrate reductase.
18913155         876    Dunaliella tertiolecta                                          viridiplantae                          assimilatory nitrate reductase [Dunaliella tertiolecta].
2731816          875    Glycine max                                                     viridiplantae                          nitrate reductase [Glycine max].
18478404         873    Monascus purpureus                                              fungi>ascomycota                       nitrate reductase [Monascus purpureus].
66968234         873    Cylindrotheca fusiformis                                        stramenopiles                          nitrate reductase [Cylindrotheca fusiformis].
67517610         873    Aspergillus nidulans FGSC A4                                    fungi>ascomycota                       nitrate reductase [Aspergillus nidulans FGSC A4].
6759823          870    Pichia anomala                                                  fungi>ascomycota                       nitrate reductase [Pichia anomala].
70995796         869    Aspergillus fumigatus Af293                                     fungi>ascomycota                       nitrate reductase NiaD [Aspergillus fumigatus Af293].
115491865        869    Aspergillus terreus NIH2624                                     fungi>ascomycota                       nitrate reductase [Aspergillus terreus NIH2624].
1136629          868    Aspergillus oryzae                                              fungi>ascomycota                       nitrate reductase [Aspergillus oryzae].
548356           867    Aspergillus niger                                               fungi>ascomycota                       Nitrate reductase [NADPH] (NR).
548361           864    Volvox carteri                                                  viridiplantae                          Nitrate reductase [NADH] (NR).
1431858          864    Penicillium chrysogenum                                         fungi>ascomycota                       nitrate reductase.
30039221         864    Penicillium griseoroseum                                        fungi>ascomycota                       nitrate reductase [Penicillium griseoroseum].
1352498          859    Pichia angusta                                                  fungi>ascomycota                       Nitrate reductase [NADPH] (NR).
1477474          859    Aspergillus parasiticus                                         fungi>ascomycota                       nitrate reductase [Aspergillus parasiticus].
21165531         750    Solanum tuberosum                                               viridiplantae                          nitrate reductase [Solanum tuberosum].
88180751         739    Chaetomium globosum CBS 148.51                                  fungi>ascomycota                       hypothetical protein CHGG_04838 [Chaetomium globosum CBS 148.51].
85092203         734    Neurospora crassa OR74A                                         fungi>ascomycota                       hypothetical protein [Neurospora crassa OR74A].
73968291         690    Canis familiaris                                                metazoa>vertebrata                     PREDICTED: similar to Sulfite oxidase, mitochondrial precursor
228683           640    Spinacia oleracea                                               viridiplantae                          nitrate reductase.
470678           640    Spinacia oleracea                                               viridiplantae                          NADH:nitrate reductase.
1762628          629    Agrostemma githago                                              viridiplantae                          nitrate reductase.
730138           621    Zea mays                                                        viridiplantae                          Nitrate reductase [NADH] (NR).
168519           618    Zea mays                                                        viridiplantae                          NADH:nitrate reductase.
100901           617    Zea mays                                                        viridiplantae                          nitrate reductase (NADH) (EC 1.7.1.1) flavin chain (clone Zmnr1) -
46126245         601    Gibberella zeae PH-1                                            fungi>ascomycota                       hypothetical protein FG07500.1 [Gibberella zeae PH-1].
108869391        575    Aedes aegypti                                                   metazoa>hexapoda                       sulfite reductase [Aedes aegypti].
18859905         573    Drosophila melanogaster                                         metazoa>hexapoda                       CG7280-PA [Drosophila melanogaster].
50415570         568    Xenopus laevis                                                  metazoa>vertebrata                     Unknown (protein for MGC:83835) [Xenopus laevis].
50417559         568    Xenopus laevis                                                  metazoa>vertebrata                     Unknown (protein for MGC:83566) [Xenopus laevis].
54643416         559    Drosophila pseudoobscura                                        metazoa>hexapoda                       GA20233-PA [Drosophila pseudoobscura].
929750           554    Nicotiana tabacum                                               viridiplantae                          unnamed protein product [Nicotiana tabacum].
77735689         547    Bos taurus                                                      metazoa>vertebrata                     hypothetical protein LOC509837 [Bos taurus].
91078066         547    Tribolium castaneum                                             metazoa>hexapoda                       PREDICTED: similar to CG7280-PA [Tribolium castaneum].
74024923         546    Rattus norvegicus                                               metazoa>vertebrata                     sulfite oxidase [Rattus norvegicus].
74024924         546    Mus musculus                                                    metazoa>vertebrata                     sulfite oxidase [Mus musculus].
74143630         546    Mus musculus                                                    metazoa>vertebrata                     unnamed protein product [Mus musculus].
52782277         545    Macaca fascicularis                                             metazoa>vertebrata                     sulfite oxidase [Macaca fascicularis].
55725027         545    Pongo pygmaeus                                                  metazoa>vertebrata                     hypothetical protein [Pongo pygmaeus].
109097209        545    Macaca mulatta                                                  metazoa>vertebrata                     PREDICTED: similar to sulfite oxidase isoform 1 [Macaca mulatta].
114644304        545    Pan troglodytes                                                 metazoa>vertebrata                     PREDICTED: sulfite oxidase isoform 1 [Pan troglodytes].
39596703         541    Caenorhabditis briggsae                                         metazoa                                Hypothetical protein CBG07713 [Caenorhabditis briggsae].
71992535         541    Caenorhabditis elegans                                          metazoa                                H13N06.4a [Caenorhabditis elegans].
108869249        515    Aedes aegypti                                                   metazoa>hexapoda                       sulfite reductase [Aedes aegypti].
66525749         496    Apis mellifera                                                  metazoa>hexapoda                       PREDICTED: similar to CG7280-PA [Apis mellifera].
68439001         491    Danio rerio                                                     metazoa>vertebrata>actinopterygii      PREDICTED: similar to Sulfite oxidase, mitochondrial precursor
586053           488    Rattus norvegicus                                               metazoa>vertebrata                     Sulfite oxidase, mitochondrial precursor.
1711606          488    Homo sapiens                                                    metazoa>vertebrata                     Sulfite oxidase, mitochondrial precursor.
32171679         488    Mus musculus                                                    metazoa>vertebrata                     Sulfite oxidase, mitochondrial precursor.
38303839         488    Rattus norvegicus                                               metazoa>vertebrata                     Sulfite oxidase [Rattus norvegicus].
62287612         488    Macaca fascicularis                                             metazoa>vertebrata                     Sulfite oxidase, mitochondrial precursor.
62738976         474    Pichia angusta                                                  fungi>ascomycota                       Chain A, Crystal Structure Of The Molybdenum-Containing Nitrate
58377719         472    Anopheles gambiae str. PEST                                     metazoa>hexapoda                       ENSANGP00000018273 [Anopheles gambiae str. PEST].
3212610          466    Gallus gallus                                                   metazoa>vertebrata                     Chain A, Sulfite Oxidase From Chicken Liver.
28558813         459    Gallus gallus                                                   metazoa>vertebrata                     Sulfite oxidase.
42540594         449    Nicotiana attenuata                                             viridiplantae                          nitrate reductase [Nicotiana attenuata].
47220688         439    Tetraodon nigroviridis                                          metazoa>vertebrata>actinopterygii      unnamed protein product [Tetraodon nigroviridis].
111060477        437    Phaeosphaeria nodorum SN15                                      fungi>ascomycota                       hypothetical protein SNOG_11098 [Phaeosphaeria nodorum SN15].
95007071         434    Toxoplasma gondii                                               alveolata                              sulfite oxidase, putative [Toxoplasma gondii].
62738977         424    Pichia angusta                                                  fungi>ascomycota                       Chain A, Crystal Structure Of Nitrate-Reducing Fragment Of
70985234         410    Aspergillus fumigatus Af293                                     fungi>ascomycota                       sulfite oxidase [Aspergillus fumigatus Af293].
89257529         404    Brassica oleracea                                               viridiplantae                          Sulfite oxidase, putative [Brassica oleracea].
115488430        400    Oryza sativa (japonica cultivar-group)                          viridiplantae                          Os12g0442800 [Oryza sativa (japonica cultivar-group)].
66828903         398    Dictyostelium discoideum AX4                                    mycetozoa>dictyosteliida               hypothetical protein DDBDRAFT_0206266 [Dictyostelium discoideum
115477461        397    Oryza sativa (japonica cultivar-group)                          viridiplantae                          Os08g0530400 [Oryza sativa (japonica cultivar-group)].
82941457         396    Codonopsis lanceolata                                           viridiplantae                          sulfite oxidase [Codonopsis lanceolata].
6468008          393    Arabidopsis thaliana                                            viridiplantae                          sulfite oxidase [Arabidopsis thaliana].
15232230         393    Arabidopsis thaliana                                            viridiplantae                          SOX (SULFITE OXIDASE); oxidoreductase/ sulfite oxidase [Arabidopsis
82621174         393    Solanum tuberosum                                               viridiplantae                          sulfite oxidase-like [Solanum tuberosum].
115623773        383    Strongylocentrotus purpuratus                                   metazoa>echinodermata                  PREDICTED: similar to Chain A, Crystal Structure Of Recombinant
67902142         380    Aspergillus nidulans FGSC A4                                    fungi>ascomycota                       hypothetical protein AN8058.2 [Aspergillus nidulans FGSC A4].
15841223         379    Mycobacterium tuberculosis CDC1551                              actinobacteria                         molybdopterin oxidoreductase [Mycobacterium tuberculosis CDC1551].
66864875         374    Brassica rapa subsp. chinensis                                  viridiplantae                          nitrate reductase [Brassica rapa subsp. chinensis].
73536174         372    Gallus gallus                                                   metazoa>vertebrata                     Chain A, Crystal Structure Of Recombinant Chicken Sulfite Oxidase
73536177         372    Gallus gallus                                                   metazoa>vertebrata                     Chain A, Crystal Structure Of R138q Mutant Of Recombinant Sulfite
73536180         372    Gallus gallus                                                   metazoa>vertebrata                     Chain A, Crystal Structure Of Recombinant Chicken Sulfite Oxidase
90301317         368    Coccidioides immitis RS                                         fungi>ascomycota                       hypothetical protein CIMG_06427 [Coccidioides immitis RS].
54654364         367    Streptomyces nodosus                                            actinobacteria                         oxidoreductase [Streptomyces nodosus].
76784550         367    Mycobacterium tuberculosis F11                                  actinobacteria                         COG2041: Sulfite oxidase and related enzymes [Mycobacterium
89069489         358    Oceanicola granulosus HTCC2516                                  proteobacteria>alphaproteobacteria     molybdopterin oxidoreductase [Oceanicola granulosus HTCC2516].
79295451         298    Arabidopsis thaliana                                            viridiplantae                          SOX (SULFITE OXIDASE); oxidoreductase/ sulfite oxidase [Arabidopsis
68144529         296    Brassica rapa subsp. chinensis                                  viridiplantae                          nitrate reductase [Brassica rapa subsp. chinensis].
68144531         296    Brassica rapa subsp. chinensis                                  viridiplantae                          nitrate reductase [Brassica rapa subsp. chinensis].
83771221         279    Aspergillus oryzae                                              fungi>ascomycota                       unnamed protein product [Aspergillus oryzae].
19577344         260    Aspergillus fumigatus                                           fungi>ascomycota                       nitrate reductase [Aspergillus fumigatus].
53759053         235    Colletotrichum sublineolum                                      fungi>ascomycota                       nitrate reductase [Colletotrichum sublineolum].
32472915         351    Rhodopirellula baltica SH 1                                     planctomycetes                         conserved hypothetical protein-putative nitrate reductase related
46204517         327    Magnetospirillum magnetotacticum MS-1                           proteobacteria>alphaproteobacteria     COG2041: Sulfite oxidase and related enzymes [Magnetospirillum
14600425         325    Aeropyrum pernix K1                                             crenarchaeota                          hypothetical protein APE0071 [Aeropyrum pernix K1].
91213877         287    Escherichia coli UTI89                                          proteobacteria>gammaproteobacteria     hypothetical protein UTI89_C4929 [Escherichia coli UTI89].
13471018         280    Mesorhizobium loti MAFF303099                                   proteobacteria>alphaproteobacteria     hypothetical protein mlr0879 [Mesorhizobium loti MAFF303099].
26249402         278    Escherichia coli CFT073                                         proteobacteria>gammaproteobacteria     hypothetical protein c3567 [Escherichia coli CFT073].
84357326         273    Burkholderia cenocepacia PC184                                  proteobacteria>betaproteobacteria      COG2041: Sulfite oxidase and related enzymes [Burkholderia
53718930         263    Burkholderia pseudomallei K96243                                proteobacteria>betaproteobacteria      hypothetical protein BPSL1294 [Burkholderia pseudomallei K96243].
53724057         263    Burkholderia mallei ATCC 23344                                  proteobacteria>betaproteobacteria      oxidoreductase, molybdopterin-binding [Burkholderia mallei ATCC
67646212         263    Burkholderia mallei NCTC 10247                                  proteobacteria>betaproteobacteria      COG2041: Sulfite oxidase and related enzymes [Burkholderia mallei
67736581         263    Burkholderia pseudomallei 668                                   proteobacteria>betaproteobacteria      COG2041: Sulfite oxidase and related enzymes [Burkholderia
71907150         263    Dechloromonas aromatica RCB                                     proteobacteria>betaproteobacteria      Oxidoreductase, molybdopterin binding [Dechloromonas aromatica
83719124         263    Burkholderia thailandensis E264                                 proteobacteria>betaproteobacteria      oxidoreductase, molybdopterin-binding [Burkholderia thailandensis
89360599         263    Xanthobacter autotrophicus Py2                                  proteobacteria>alphaproteobacteria     similar to eukaryotic molybdopterin oxidoreductase:Tat pathway
91786447         263    Polaromonas sp. JS666                                           proteobacteria>betaproteobacteria      oxidoreductase, molybdopterin binding [Polaromonas sp. JS666].
91788592         263    Polaromonas sp. JS666                                           proteobacteria>betaproteobacteria      oxidoreductase, molybdopterin binding [Polaromonas sp. JS666].
99908922         263    Burkholderia pseudomallei 1655                                  proteobacteria>betaproteobacteria      hypothetical protein Bpse1_03004135 [Burkholderia pseudomallei
17988419         262    Brucella melitensis 16M                                         proteobacteria>alphaproteobacteria     NITRATE REDUCTASE [Brucella melitensis 16M].
23499785         262    Brucella suis 1330                                              proteobacteria>alphaproteobacteria     oxidoreductase, molybdopterin-binding [Brucella suis 1330].
61743044         262    Edwardsiella tarda                                              proteobacteria>gammaproteobacteria     putative sulfite oxidase [Edwardsiella tarda].
66270653         262    Edwardsiella tarda                                              proteobacteria>gammaproteobacteria     hypothetical protein [Edwardsiella tarda].
67666144         262    Burkholderia cenocepacia HI2424                                 proteobacteria>betaproteobacteria      Oxidoreductase, molybdopterin binding [Burkholderia cenocepacia
71908206         262    Dechloromonas aromatica RCB                                     proteobacteria>betaproteobacteria      Oxidoreductase, molybdopterin binding [Dechloromonas aromatica
78065805         262    Burkholderia sp. 383                                            proteobacteria>betaproteobacteria      Oxidoreductase, molybdopterin binding [Burkholderia sp. 383].
84361342         262    Burkholderia dolosa AUO158                                      proteobacteria>betaproteobacteria      COG2041: Sulfite oxidase and related enzymes [Burkholderia dolosa
115351162        262    Burkholderia cepacia AMMD                                       proteobacteria>betaproteobacteria      oxidoreductase, molybdopterin binding [Burkholderia cepacia AMMD].
85714473         261    Nitrobacter sp. Nb-311A                                         proteobacteria>alphaproteobacteria     hypothetical protein NB311A_16017 [Nitrobacter sp. Nb-311A].
92119057         261    Nitrobacter hamburgensis X14                                    proteobacteria>alphaproteobacteria     oxidoreductase, molybdopterin binding [Nitrobacter hamburgensis
27375616         260    Bradyrhizobium japonicum USDA 110                               proteobacteria>alphaproteobacteria     hypothetical protein bll0505 [Bradyrhizobium japonicum USDA 110].
78694444         260    Bradyrhizobium sp. BTAi1                                        proteobacteria>alphaproteobacteria     Twin-arginine translocation pathway signal [Bradyrhizobium sp.
39933301         259    Rhodopseudomonas palustris CGA009                               proteobacteria>alphaproteobacteria     similar to eukaryotic molybdopterin oxidoreductase:Tat pathway
78494557         259    Rhodopseudomonas palustris BisB18                               proteobacteria>alphaproteobacteria     Twin-arginine translocation pathway signal [Rhodopseudomonas
86747459         259    Rhodopseudomonas palustris HaA2                                 proteobacteria>alphaproteobacteria     Twin-arginine translocation pathway signal [Rhodopseudomonas
91974967         259    Rhodopseudomonas palustris BisB5                                proteobacteria>alphaproteobacteria     Twin-arginine translocation pathway signal [Rhodopseudomonas
115522506        259    Rhodopseudomonas palustris BisA53                               proteobacteria>alphaproteobacteria     oxidoreductase [Rhodopseudomonas palustris BisA53].
91778356         258    Burkholderia xenovorans LB400                                   proteobacteria>betaproteobacteria      oxidoreductase, molybdopterin-binding protein [Burkholderia
91783638         258    Burkholderia xenovorans LB400                                   proteobacteria>betaproteobacteria      Putative oxidoreductase, molybdopterin binding [Burkholderia
115257410        258    Rhizobium leguminosarum bv. viciae 3841                         proteobacteria>alphaproteobacteria     putative exported molybdopterin cofactor-containing protein
17545339         257    Ralstonia solanacearum GMI1000                                  proteobacteria>betaproteobacteria      hypothetical protein RSc0620 [Ralstonia solanacearum GMI1000].
66046600         256    Pseudomonas syringae pv. syringae B728a                         proteobacteria>gammaproteobacteria     Oxidoreductase, molybdopterin binding [Pseudomonas syringae pv.
67934195         256    Solibacter usitatus Ellin6076                                   fibrobacteres/acidobacteria            Oxidoreductase, molybdopterin binding [Solibacter usitatus
103485984        256    Sphingopyxis alaskensis RB2256                                  proteobacteria>alphaproteobacteria     oxidoreductase, molybdopterin binding [Sphingopyxis alaskensis
110644667        256    Escherichia coli 536                                            proteobacteria>gammaproteobacteria     hypothetical protein ECP_4560 [Escherichia coli 536].
15600075         255    Pseudomonas aeruginosa PAO1                                     proteobacteria>gammaproteobacteria     hypothetical protein PA4882 [Pseudomonas aeruginosa PAO1].
84317513         255    Pseudomonas aeruginosa C3719                                    proteobacteria>gammaproteobacteria     COG2041: Sulfite oxidase and related enzymes [Pseudomonas
85374393         255    Erythrobacter litoralis HTCC2594                                proteobacteria>alphaproteobacteria     hypothetical protein ELI_07830 [Erythrobacter litoralis HTCC2594].
94417494         255    Pseudomonas aeruginosa PA7                                      proteobacteria>gammaproteobacteria     hypothetical protein PaerP_01000811 [Pseudomonas aeruginosa PA7].
115588252        255    Pseudomonas aeruginosa UCBPP-PA14                               proteobacteria>gammaproteobacteria     putative oxidoreductase, molybdopterin-binding [Pseudomonas
94970969         253    Acidobacteria bacterium Ellin345                                fibrobacteres/acidobacteria            oxidoreductase, molybdopterin binding [Acidobacteria bacterium
67929112         249    Solibacter usitatus Ellin6076                                   fibrobacteres/acidobacteria            Oxidoreductase, molybdopterin binding [Solibacter usitatus
85708986         249    Erythrobacter sp. NAP1                                          proteobacteria>alphaproteobacteria     hypothetical protein NAP1_07085 [Erythrobacter sp. NAP1].
87199829         249    Novosphingobium aromaticivorans DSM 12444                       proteobacteria>alphaproteobacteria     oxidoreductase, molybdopterin binding [Novosphingobium
37520722         248    Gloeobacter violaceus PCC 7421                                  cyanobacteria                          hypothetical protein gll1153 [Gloeobacter violaceus PCC 7421].
94495794         248    Sphingomonas sp. SKA58                                          proteobacteria>alphaproteobacteria     oxidoreductase, molybdopterin binding protein [Sphingomonas sp.
73748527         241    Dehalococcoides sp. CBDB1                                       chloroflexi                            hypothetical protein cbdb_B17 [Dehalococcoides sp. CBDB1].
17230436         240    Nostoc sp. PCC 7120                                             cyanobacteria                          hypothetical protein alr2944 [Nostoc sp. PCC 7120].
75907181         240    Anabaena variabilis ATCC 29413                                  cyanobacteria                          Oxidoreductase, molybdopterin binding [Anabaena variabilis ATCC
16265244         239    Sinorhizobium meliloti 1021                                     proteobacteria>alphaproteobacteria     hypothetical protein SMb20584 [Sinorhizobium meliloti 1021].
87301439         239    Synechococcus sp. WH 5701                                       cyanobacteria                          Oxidoreductase, molybdopterin binding [Synechococcus sp. WH 5701].
88939508         239    Acidiphilium cryptum JF-5                                       proteobacteria>alphaproteobacteria     conserved hypothetical protein [Acidiphilium cryptum JF-5].
23126416         238    Nostoc punctiforme PCC 73102                                    cyanobacteria                          COG2041: Sulfite oxidase and related enzymes [Nostoc punctiforme
91772679         237    Methanococcoides burtonii DSM 6242                              euryarchaeota                          oxidoreductase, molybdopterin binding [Methanococcoides burtonii
86158733         234    Anaeromyxobacter dehalogenans 2CP-C                             proteobacteria>deltaproteobacteria     molybdopterin-binding oxidoreductase [Anaeromyxobacter dehalogenans
86156789         231    Anaeromyxobacter dehalogenans 2CP-C                             proteobacteria>deltaproteobacteria     molybdopterin-binding oxidoreductase [Anaeromyxobacter dehalogenans
108763770        231    Myxococcus xanthus DK 1622                                      proteobacteria>deltaproteobacteria     oxidoreductase, molybdopterin-binding [Myxococcus xanthus DK 1622].
88938912         229    Acidiphilium cryptum JF-5                                       proteobacteria>alphaproteobacteria     Sulfite oxidase and related enzymes-like [Acidiphilium cryptum
89361301         229    Xanthobacter autotrophicus Py2                                  proteobacteria>alphaproteobacteria     conserved hypothetical protein [Xanthobacter autotrophicus Py2].
68229280         227    Frankia sp. EAN1pec                                             actinobacteria                         Oxidoreductase, molybdopterin binding [Frankia sp. EAN1pec].
39934801         221    Rhodopseudomonas palustris CGA009                               proteobacteria>alphaproteobacteria     similar to eukaryotic molybdopterin oxidoreductase
77458568         221    Pseudomonas fluorescens PfO-1                                   proteobacteria>gammaproteobacteria     Oxidoreductase, molybdopterin binding [Pseudomonas fluorescens
78496193         221    Rhodopseudomonas palustris BisB18                               proteobacteria>alphaproteobacteria     Oxidoreductase, molybdopterin binding [Rhodopseudomonas palustris
86750742         221    Rhodopseudomonas palustris HaA2                                 proteobacteria>alphaproteobacteria     Oxidoreductase, molybdopterin binding [Rhodopseudomonas palustris
87308949         221    Blastopirellula marina DSM 3645                                 planctomycetes                         YuiH [Blastopirellula marina DSM 3645].
27378014         220    Bradyrhizobium japonicum USDA 110                               proteobacteria>alphaproteobacteria     hypothetical protein bll2903 [Bradyrhizobium japonicum USDA 110].
46199952         220    Thermus thermophilus HB27                                       deinococci                             sulfite dehydrogenase [Thermus thermophilus HB27].
55980302         220    Thermus thermophilus HB8                                        deinococci                             hypothetical protein TTHA0333 [Thermus thermophilus HB8].
78692956         220    Bradyrhizobium sp. BTAi1                                        proteobacteria>alphaproteobacteria     conserved hypothetical protein [Bradyrhizobium sp. BTAi1].
86359027         220    Rhizobium etli CFN 42                                           proteobacteria>alphaproteobacteria     probable oxidoreductase protein [Rhizobium etli CFN 42].
113875956        220    Sinorhizobium medicae WSM419                                    proteobacteria>alphaproteobacteria     conserved hypothetical protein [Sinorhizobium medicae WSM419].
115258282        220    Rhizobium leguminosarum bv. viciae 3841                         proteobacteria>alphaproteobacteria     putative molydopterin-containing oxidoreductase [Rhizobium
115523706        220    Rhodopseudomonas palustris BisA53                               proteobacteria>alphaproteobacteria     oxidoreductase, molybdopterin binding [Rhodopseudomonas palustris
20091857         219    Methanosarcina acetivorans C2A                                  euryarchaeota                          hypothetical protein MA3039 [Methanosarcina acetivorans C2A].
67928582         219    Solibacter usitatus Ellin6076                                   fibrobacteres/acidobacteria            Oxidoreductase, molybdopterin binding [Solibacter usitatus
111220147        219    Frankia alni ACN14a                                             actinobacteria                         putative reductase with Sulfite oxidase, middle catalytic domain
116062188        219    Aeropyrum pernix K1                                             crenarchaeota                          conserved hypothetical protein [Aeropyrum pernix K1].
21220590         215    Streptomyces coelicolor A3(2)                                   actinobacteria                         hypothetical protein SCO2112 [Streptomyces coelicolor A3(2)].
28870760         215    Pseudomonas syringae pv. tomato str. DC3000                     proteobacteria>gammaproteobacteria     oxidoreductase, molybdopterin-binding [Pseudomonas syringae pv.
71737105         215    Pseudomonas syringae pv. phaseolicola 1448A                     proteobacteria>gammaproteobacteria     oxidoreductase, molybdopterin-binding [Pseudomonas syringae pv.
23014336         213    Magnetospirillum magnetotacticum MS-1                           proteobacteria>alphaproteobacteria     COG2041: Sulfite oxidase and related enzymes [Magnetospirillum
83311644         213    Magnetospirillum magneticum AMB-1                               proteobacteria>alphaproteobacteria     Sulfite oxidase and related enzyme [Magnetospirillum magneticum
15899541         209    Sulfolobus solfataricus P2                                      crenarchaeota                          hypothetical protein SSO2826 [Sulfolobus solfataricus P2].
15921256         208    Sulfolobus tokodaii str. 7                                      crenarchaeota                          hypothetical sulfite oxidase [Sulfolobus tokodaii str. 7].
16081298         207    Thermoplasma acidophilum DSM 1728                               euryarchaeota                          nitrate reductase related protein [Thermoplasma acidophilum DSM
23011001         206    Magnetospirillum magnetotacticum MS-1                           proteobacteria>alphaproteobacteria     COG2041: Sulfite oxidase and related enzymes [Magnetospirillum
77024966         206    uncultured marine group II euryarchaeote HF70_59C08             euryarchaeota                          sulfite oxidase-like protein [uncultured marine group II
77024984         206    uncultured marine group II euryarchaeote HF70_39H11             euryarchaeota                          sulfite oxidase-like protein [uncultured marine group II
106890291        205    Roseiflexus sp. RS-1                                            chloroflexi                            Oxidoreductase, molybdopterin binding [Roseiflexus sp. RS-1].
113939618        205    Herpetosiphon aurantiacus ATCC 23779                            chloroflexi                            oxidoreductase, molybdopterin binding [Herpetosiphon aurantiacus
18311908         204    Pyrobaculum aerophilum str. IM2                                 crenarchaeota                          sulfite oxidase, conjectural [Pyrobaculum aerophilum str. IM2].
56420294         204    Geobacillus kaustophilus HTA426                                 firmicutes                             hypothetical protein GK1759 [Geobacillus kaustophilus HTA426].
76260636         204    Chloroflexus aurantiacus J-10-fl                                chloroflexi                            Oxidoreductase, molybdopterin binding [Chloroflexus aurantiacus
48478010         202    Picrophilus torridus DSM 9790                                   euryarchaeota                          sulfite dehydrogenase [Picrophilus torridus DSM 9790].
69268364         202    Ferroplasma acidarmanus Fer1                                    euryarchaeota                          Oxidoreductase, molybdopterin binding [Ferroplasma acidarmanus
111224303        202    Frankia alni ACN14a                                             actinobacteria                         conserved hypothetical protein; putative Sulfite dehydrogenase
11497788         201    Archaeoglobus fulgidus DSM 4304                                 euryarchaeota                          hypothetical protein AF0171 [Archaeoglobus fulgidus DSM 4304].
13541046         201    Thermoplasma volcanium GSS1                                     euryarchaeota                          Uncharacterized conserved protein, nitrate reductase-related
21225343         201    Streptomyces coelicolor A3(2)                                   actinobacteria                         hypothetical protein SCO7060 [Streptomyces coelicolor A3(2)].
23126017         201    Nostoc punctiforme PCC 73102                                    cyanobacteria                          COG2041: Sulfite oxidase and related enzymes [Nostoc punctiforme
29827839         201    Streptomyces avermitilis MA-4680                                actinobacteria                         hypothetical protein SAV1298 [Streptomyces avermitilis MA-4680].
103485605        201    Sphingopyxis alaskensis RB2256                                  proteobacteria>alphaproteobacteria     oxidoreductase, molybdopterin binding [Sphingopyxis alaskensis
15606291         200    Aquifex aeolicus VF5                                            aquificae                              hypothetical protein aq_979 [Aquifex aeolicus VF5].
15921054         200    Sulfolobus tokodaii str. 7                                      crenarchaeota                          hypothetical protein ST0819 [Sulfolobus tokodaii str. 7].
70606972         200    Sulfolobus acidocaldarius DSM 639                               crenarchaeota                          hypothetical protein Saci_1202 [Sulfolobus acidocaldarius DSM 639].
72161444         200    Thermobifida fusca YX                                           actinobacteria                         hypothetical protein Tfu_1040 [Thermobifida fusca YX].
94970752         200    Acidobacteria bacterium Ellin345                                fibrobacteres/acidobacteria            oxidoreductase, molybdopterin binding [Acidobacteria bacterium
15899903         199    Sulfolobus solfataricus P2                                      crenarchaeota                          hypothetical protein SSO3201 [Sulfolobus solfataricus P2].
68227461         199    Frankia sp. EAN1pec                                             actinobacteria                         conserved hypothetical protein [Frankia sp. EAN1pec].
108805474        199    Rubrobacter xylanophilus DSM 9941                               actinobacteria                         oxidoreductase, molybdopterin binding protein [Rubrobacter
111022511        199    Rhodococcus sp. RHA1                                            actinobacteria                         hypothetical protein RHA1_ro05545 [Rhodococcus sp. RHA1].
15790178         198    Halobacterium sp. NRC-1                                         euryarchaeota                          YuiH [Halobacterium sp. NRC-1].
15805742         198    Deinococcus radiodurans R1                                      deinococci                             hypothetical protein DR0716 [Deinococcus radiodurans R1].
16080255         198    Bacillus subtilis subsp. subtilis str. 168                      firmicutes                             hypothetical protein BSU32020 [Bacillus subtilis subsp. subtilis
37523839         198    Gloeobacter violaceus PCC 7421                                  cyanobacteria                          hypothetical protein gll4270 [Gloeobacter violaceus PCC 7421].
94985819         198    Deinococcus geothermalis DSM 11300                              deinococci                             oxidoreductase, molybdopterin binding [Deinococcus geothermalis DSM
113476210        198    Trichodesmium erythraeum IMS101                                 cyanobacteria                          oxidoreductase, molybdopterin binding [Trichodesmium erythraeum
52081693         197    Bacillus licheniformis ATCC 14580                               firmicutes                             Oxidoreductase YuiH [Bacillus licheniformis ATCC 14580].
89100300         197    Bacillus sp. NRRL B-14911                                       firmicutes                             YuiH [Bacillus sp. NRRL B-14911].
17231165         196    Nostoc sp. PCC 7120                                             cyanobacteria                          hypothetical protein all3673 [Nostoc sp. PCC 7120].
75909819         196    Anabaena variabilis ATCC 29413                                  cyanobacteria                          Oxidoreductase, molybdopterin binding [Anabaena variabilis ATCC
76802001         195    Natronomonas pharaonis DSM 2160                                 euryarchaeota                          reductase (probable nitrate reductase / sulfite dehydrogenase ) 1
89099748         193    Bacillus sp. NRRL B-14911                                       firmicutes                             hypothetical protein B14911_21603 [Bacillus sp. NRRL B-14911].
67920057         173    Crocosphaera watsonii WH 8501                                   cyanobacteria                          Oxidoreductase, molybdopterin binding [Crocosphaera watsonii WH
15921349         152    Sulfolobus tokodaii str. 7                                      crenarchaeota                          hypothetical protein ST1095 [Sulfolobus tokodaii str. 7].
113939851        194    Herpetosiphon aurantiacus ATCC 23779                            chloroflexi                            oxidoreductase, molybdopterin binding [Herpetosiphon aurantiacus
83945793         190    Oceanicaulis alexandrii HTCC2633                                proteobacteria>alphaproteobacteria     hypothetical protein OA2633_11168 [Oceanicaulis alexandrii
86138704         187    Roseobacter sp. MED193                                          proteobacteria>alphaproteobacteria     hypothetical protein MED193_22691 [Roseobacter sp. MED193].
84685346         185    Rhodobacterales bacterium HTCC2654                              proteobacteria>alphaproteobacteria     hypothetical protein RB2654_10773 [Rhodobacterales bacterium
34497174         181    Chromobacterium violaceum ATCC 12472                            proteobacteria>betaproteobacteria      hypothetical protein CV1719 [Chromobacterium violaceum ATCC 12472].
83367548         176    Rhodobacter sphaeroides ATCC 17025                              proteobacteria>alphaproteobacteria     conserved hypothetical protein [Rhodobacter sphaeroides ATCC
91778338         176    Burkholderia xenovorans LB400                                   proteobacteria>betaproteobacteria      hypothetical protein Bxe_B1772 [Burkholderia xenovorans LB400].
92114786         176    Chromohalobacter salexigens DSM 3043                            proteobacteria>gammaproteobacteria     hypothetical protein Csal_2668 [Chromohalobacter salexigens DSM
77463658         175    Rhodobacter sphaeroides 2.4.1                                   proteobacteria>alphaproteobacteria     hypothetical protein RSP_0086 [Rhodobacter sphaeroides 2.4.1].
83374609         175    Rhodobacter sphaeroides ATCC 17029                              proteobacteria>alphaproteobacteria     similar to Uncharacterized protein conserved in bacteria
84516480         175    Loktanella vestfoldensis SKA53                                  proteobacteria>alphaproteobacteria     hypothetical protein SKA53_07711 [Loktanella vestfoldensis SKA53].
27367328         174    Vibrio vulnificus CMCP6                                         proteobacteria>gammaproteobacteria     hypothetical protein VV20930 [Vibrio vulnificus CMCP6].
37677079         174    Vibrio vulnificus YJ016                                         proteobacteria>gammaproteobacteria     hypothetical protein VVA1419 [Vibrio vulnificus YJ016].
114765162        172    Roseovarius sp. HTCC2601                                        proteobacteria>alphaproteobacteria     hypothetical protein R2601_15110 [Roseovarius sp. HTCC2601].
53718373         171    Burkholderia pseudomallei K96243                                proteobacteria>betaproteobacteria      hypothetical protein BPSL0733 [Burkholderia pseudomallei K96243].
92113189         171    Chromohalobacter salexigens DSM 3043                            proteobacteria>gammaproteobacteria     hypothetical protein Csal_1061 [Chromohalobacter salexigens DSM
34497669         169    Chromobacterium violaceum ATCC 12472                            proteobacteria>betaproteobacteria      hypothetical protein CV2214 [Chromobacterium violaceum ATCC 12472].
15891441         168    Agrobacterium tumefaciens str. C58                              proteobacteria>alphaproteobacteria     hypothetical protein AGR_L_2662 [Agrobacterium tumefaciens str.
83649317         168    Hahella chejuensis KCTC 2396                                    proteobacteria>gammaproteobacteria     hypothetical protein HCH_06699 [Hahella chejuensis KCTC 2396].
67661570         167    Burkholderia cenocepacia HI2424                                 proteobacteria>betaproteobacteria      conserved hypothetical protein [Burkholderia cenocepacia HI2424].
78063734         167    Burkholderia sp. 383                                            proteobacteria>betaproteobacteria      hypothetical protein Bcep18194_B2887 [Burkholderia sp. 383].
67544508         166    Burkholderia vietnamiensis G4                                   proteobacteria>betaproteobacteria      putative exported protein [Burkholderia vietnamiensis G4].
67739153         166    Burkholderia pseudomallei 668                                   proteobacteria>betaproteobacteria      COG3915: Uncharacterized protein conserved in bacteria
76812172         166    Burkholderia pseudomallei 1710b                                 proteobacteria>betaproteobacteria      hypothetical protein BURPS1710b_0956 [Burkholderia pseudomallei
82528445         166    Burkholderia pseudomallei 1106a                                 proteobacteria>betaproteobacteria      COG3915: Uncharacterized protein conserved in bacteria
83721666         166    Burkholderia thailandensis E264                                 proteobacteria>betaproteobacteria      hypothetical protein BTH_I0634 [Burkholderia thailandensis E264].
87121067         166    Marinomonas sp. MED121                                          proteobacteria>gammaproteobacteria     hypothetical protein MED121_10734 [Marinomonas sp. MED121].
99912151         166    Burkholderia pseudomallei 1655                                  proteobacteria>betaproteobacteria      hypothetical protein Bpse1_03001722 [Burkholderia pseudomallei
100123327        166    Burkholderia pseudomallei S13                                   proteobacteria>betaproteobacteria      hypothetical protein BpseS_03002915 [Burkholderia pseudomallei
115359891        166    Burkholderia cepacia AMMD                                       proteobacteria>betaproteobacteria      oxidoreductase, molybdopterin binding [Burkholderia cepacia AMMD].
84516568         165    Loktanella vestfoldensis SKA53                                  proteobacteria>alphaproteobacteria     hypothetical protein SKA53_08151 [Loktanella vestfoldensis SKA53].
89094348         165    Oceanospirillum sp. MED92                                       proteobacteria>gammaproteobacteria     hypothetical protein MED92_09546 [Oceanospirillum sp. MED92].
90412156         165    Photobacterium profundum 3TCK                                   proteobacteria>gammaproteobacteria     hypothetical protein P3TCK_27704 [Photobacterium profundum 3TCK].
34498465         164    Chromobacterium violaceum ATCC 12472                            proteobacteria>betaproteobacteria      hypothetical protein CV3010 [Chromobacterium violaceum ATCC 12472].
110680737        164    Roseobacter denitrificans OCh 114                               proteobacteria>alphaproteobacteria     hypothetical protein RD1_3578 [Roseobacter denitrificans OCh 114].
34495990         163    Chromobacterium violaceum ATCC 12472                            proteobacteria>betaproteobacteria      hypothetical protein CV0535 [Chromobacterium violaceum ATCC 12472].
54309678         163    Photobacterium profundum SS9                                    proteobacteria>gammaproteobacteria     hypothetical protein PBPRA2514 [Photobacterium profundum SS9].
15598065         162    Pseudomonas aeruginosa PAO1                                     proteobacteria>gammaproteobacteria     hypothetical protein PA2869 [Pseudomonas aeruginosa PAO1].
56695085         162    Silicibacter pomeroyi DSS-3                                     proteobacteria>alphaproteobacteria     hypothetical protein SPO0162 [Silicibacter pomeroyi DSS-3].
60115554         162    Salmonella enterica subsp. enterica serovar Choleraesuis str.   proteobacteria>gammaproteobacteria     hypothetical protein SC040 [Salmonella enterica subsp. enterica
115586093        162    Pseudomonas aeruginosa UCBPP-PA14                               proteobacteria>gammaproteobacteria     conserved hypothetical protein [Pseudomonas aeruginosa UCBPP-PA14].
69937536         160    Paracoccus denitrificans PD1222                                 proteobacteria>alphaproteobacteria     conserved hypothetical protein [Paracoccus denitrificans PD1222].
84503540         160    Oceanicola batsensis HTCC2597                                   proteobacteria>alphaproteobacteria     hypothetical protein OB2597_03534 [Oceanicola batsensis HTCC2597].
83944308         159    Sulfitobacter sp. EE-36                                         proteobacteria>alphaproteobacteria     hypothetical protein EE36_08698 [Sulfitobacter sp. EE-36].
83953349         159    Sulfitobacter sp. NAS-14.1                                      proteobacteria>alphaproteobacteria     hypothetical protein NAS141_13611 [Sulfitobacter sp. NAS-14.1].
88800528         159    Reinekea sp. MED297                                             proteobacteria>gammaproteobacteria     hypothetical protein MED297_04954 [Reinekea sp. MED297].
85705420         157    Roseovarius sp. 217                                             proteobacteria>alphaproteobacteria     hypothetical protein ROS217_01320 [Roseovarius sp. 217].
15641935         156    Vibrio cholerae O1 biovar eltor str. N16961                     proteobacteria>gammaproteobacteria     hypothetical protein VC1933 [Vibrio cholerae O1 biovar eltor str.
15600846         155    Vibrio cholerae O1 biovar eltor str. N16961                     proteobacteria>gammaproteobacteria     hypothetical protein VCA0075 [Vibrio cholerae O1 biovar eltor str.
69298365         155    Silicibacter sp. TM1040                                         proteobacteria>alphaproteobacteria     similar to Uncharacterized protein conserved in bacteria
27367656         153    Vibrio vulnificus CMCP6                                         proteobacteria>gammaproteobacteria     hypothetical protein VV21280 [Vibrio vulnificus CMCP6].
28899924         153    Vibrio parahaemolyticus RIMD 2210633                            proteobacteria>gammaproteobacteria     hypothetical protein VPA0069 [Vibrio parahaemolyticus RIMD
37675780         153    Vibrio vulnificus YJ016                                         proteobacteria>gammaproteobacteria     hypothetical protein VVA0120 [Vibrio vulnificus YJ016].
75814301         153    Vibrio cholerae V52                                             proteobacteria>gammaproteobacteria     COG3915: Uncharacterized protein conserved in bacteria [Vibrio
75819057         153    Vibrio cholerae V51                                             proteobacteria>gammaproteobacteria     COG3915: Uncharacterized protein conserved in bacteria [Vibrio
75856822         152    Vibrio sp. Ex25                                                 proteobacteria>gammaproteobacteria     COG3915: Uncharacterized protein conserved in bacteria [Vibrio sp.
75830870         151    Vibrio cholerae MO10                                            proteobacteria>gammaproteobacteria     COG3915: Uncharacterized protein conserved in bacteria [Vibrio
84385807         151    Vibrio splendidus 12B01                                         proteobacteria>gammaproteobacteria     hypothetical protein V12B01_12310 [Vibrio splendidus 12B01].
86145178         151    Vibrio sp. MED222                                               proteobacteria>gammaproteobacteria     hypothetical protein MED222_04655 [Vibrio sp. MED222].
91226716         151    Vibrio alginolyticus 12G01                                      proteobacteria>gammaproteobacteria     hypothetical protein V12G01_03816 [Vibrio alginolyticus 12G01].
84353481         149    Burkholderia cenocepacia PC184                                  proteobacteria>betaproteobacteria      COG3915: Uncharacterized protein conserved in bacteria
89070250         148    Oceanicola granulosus HTCC2516                                  proteobacteria>alphaproteobacteria     Uncharacterized protein conserved in bacteria [Oceanicola
84320409         138    Pseudomonas aeruginosa C3719                                    proteobacteria>gammaproteobacteria     COG3915: Uncharacterized protein conserved in bacteria [Pseudomonas
84326356         138    Pseudomonas aeruginosa 2192                                     proteobacteria>gammaproteobacteria     COG3915: Uncharacterized protein conserved in bacteria [Pseudomonas
94413268         138    Pseudomonas aeruginosa PA7                                      proteobacteria>gammaproteobacteria     hypothetical protein PaerP_01004968 [Pseudomonas aeruginosa PA7].
75813999         121    Vibrio cholerae V52                                             proteobacteria>gammaproteobacteria     COG3915: Uncharacterized protein conserved in bacteria [Vibrio
75818919         121    Vibrio cholerae V51                                             proteobacteria>gammaproteobacteria     COG3915: Uncharacterized protein conserved in bacteria [Vibrio
47572299         457    Rubrivivax gelatinosus PM1                                      proteobacteria>betaproteobacteria      COG2041: Sulfite oxidase and related enzymes [Rubrivivax
78484501         453    Thiomicrospira crunogena XCL-2                                  proteobacteria>gammaproteobacteria     Mo-co oxidoreductase dimerisation domain [Thiomicrospira crunogena
115500894        452    Hydrogenophilus thermoluteolus                                  proteobacteria>betaproteobacteria      sulfite oxidase [Hydrogenophilus thermoluteolus].
86158708         451    Anaeromyxobacter dehalogenans 2CP-C                             proteobacteria>deltaproteobacteria     molybdopterin-binding oxidoreductase [Anaeromyxobacter dehalogenans
73542941         449    Ralstonia eutropha JMP134                                       proteobacteria>betaproteobacteria      Oxidoreductase, molybdopterin binding:Mo-co oxidoreductase
90417852         449    Aurantimonas sp. SI85-9A1                                       proteobacteria>alphaproteobacteria     sulfur oxidation molybdopterin C protein, SoxC [Aurantimonas sp.
113869509        449    Ralstonia eutropha H16                                          proteobacteria>betaproteobacteria      sulfite dehydrogenase (SoxC) [Ralstonia eutropha H16].
71908747         448    Dechloromonas aromatica RCB                                     proteobacteria>betaproteobacteria      Oxidoreductase, molybdopterin binding:Mo-co oxidoreductase
78778254         445    Thiomicrospira denitrificans ATCC 33889                         proteobacteria>epsilonproteobacteria   Twin-arginine translocation pathway signal [Thiomicrospira
89094214         444    Oceanospirillum sp. MED92                                       proteobacteria>gammaproteobacteria     probable sulfite oxidase molybdopterin subunit [Oceanospirillum sp.
91788493         443    Polaromonas sp. JS666                                           proteobacteria>betaproteobacteria      Mo-co oxidoreductase dimerisation domain [Polaromonas sp. JS666].
89358452         440    Xanthobacter autotrophicus Py2                                  proteobacteria>alphaproteobacteria     Twin-arginine translocation pathway signal [Xanthobacter
88704850         436    gamma proteobacterium KT 71                                     proteobacteria>gammaproteobacteria     sulfite oxidase molybdopterin subunit [gamma proteobacterium KT
39937524         431    Rhodopseudomonas palustris CGA009                               proteobacteria>alphaproteobacteria     sulfite dehydrogenase [Rhodopseudomonas palustris CGA009].
47575309         431    Rubrivivax gelatinosus PM1                                      proteobacteria>betaproteobacteria      COG2041: Sulfite oxidase and related enzymes [Rubrivivax
1550793          430    Paracoccus denitrificans                                        proteobacteria>alphaproteobacteria     sulfite-dehydrogenase [Paracoccus denitrificans].
46199348         430    Thermus thermophilus HB27                                       deinococci                             sulfite dehydrogenase soxC precursor [Thermus thermophilus HB27].
55981380         430    Thermus thermophilus HB8                                        deinococci                             sulfite dehydrogenase SoxC precursor [Thermus thermophilus HB8].
69933537         430    Paracoccus denitrificans PD1222                                 proteobacteria>alphaproteobacteria     Twin-arginine translocation pathway signal [Paracoccus
86137334         430    Roseobacter sp. MED193                                          proteobacteria>alphaproteobacteria     sulfur oxidation molybdopterin C protein [Roseobacter sp. MED193].
114706574        429    Fulvimarina pelagi HTCC2506                                     proteobacteria>alphaproteobacteria     probable sulfite oxidase molybdopterin subunit [Fulvimarina pelagi
7381242          428    Starkeya novella                                                proteobacteria>alphaproteobacteria     SoxC precursor [Starkeya novella].
47572942         428    Rubrivivax gelatinosus PM1                                      proteobacteria>betaproteobacteria      COG2041: Sulfite oxidase and related enzymes [Rubrivivax
110678828        428    Roseobacter denitrificans OCh 114                               proteobacteria>alphaproteobacteria     sulfite dehydrogenase SoxC protein [Roseobacter denitrificans OCh
56695899         427    Silicibacter pomeroyi DSS-3                                     proteobacteria>alphaproteobacteria     sulfur oxidation molybdopterin C protein [Silicibacter pomeroyi
78692877         427    Bradyrhizobium sp. BTAi1                                        proteobacteria>alphaproteobacteria     Twin-arginine translocation pathway signal [Bradyrhizobium sp.
78693414         427    Bradyrhizobium sp. BTAi1                                        proteobacteria>alphaproteobacteria     sulfite oxidase SoxC, putative [Bradyrhizobium sp. BTAi1].
85706019         427    Roseovarius sp. 217                                             proteobacteria>alphaproteobacteria     sulfur oxidation molybdopterin C protein [Roseovarius sp. 217].
115525078        426    Rhodopseudomonas palustris BisA53                               proteobacteria>alphaproteobacteria     oxidoreductase, molybdopterin binding [Rhodopseudomonas palustris
53850118         425    Pseudaminobacter salicylatoxidans                               proteobacteria>alphaproteobacteria     soxC [Pseudaminobacter salicylatoxidans].
75677169         425    Nitrobacter winogradskyi Nb-255                                 proteobacteria>alphaproteobacteria     Oxidoreductase, molybdopterin binding [Nitrobacter winogradskyi
84686977         425    Rhodobacterales bacterium HTCC2654                              proteobacteria>alphaproteobacteria     sulfur oxidation molybdopterin C protein [Rhodobacterales bacterium
86751470         425    Rhodopseudomonas palustris HaA2                                 proteobacteria>alphaproteobacteria     Twin-arginine translocation pathway signal [Rhodopseudomonas
91978711         425    Rhodopseudomonas palustris BisB5                                proteobacteria>alphaproteobacteria     Twin-arginine translocation pathway signal [Rhodopseudomonas
92116672         425    Nitrobacter hamburgensis X14                                    proteobacteria>alphaproteobacteria     Twin-arginine translocation pathway signal [Nitrobacter
114767016        425    Roseovarius sp. HTCC2601                                        proteobacteria>alphaproteobacteria     sulfur oxidation molybdopterin C protein [Roseovarius sp.
91783649         424    Burkholderia xenovorans LB400                                   proteobacteria>betaproteobacteria      Putative sulfite oxidase, dehydrogenase subunit(SoxC) [Burkholderia
114771656        424    alpha proteobacterium HTCC2255                                  proteobacteria>alphaproteobacteria     sulfur oxidation molybdopterin C protein [alpha proteobacterium
27378627         423    Bradyrhizobium japonicum USDA 110                               proteobacteria>alphaproteobacteria     probable sulfite oxidase molybdopterin subunit [Bradyrhizobium
27381232         422    Bradyrhizobium japonicum USDA 110                               proteobacteria>alphaproteobacteria     probable sulfite oxidase [Bradyrhizobium japonicum USDA 110].
83367996         420    Rhodobacter sphaeroides ATCC 17025                              proteobacteria>alphaproteobacteria     Twin-arginine translocation pathway signal [Rhodobacter sphaeroides
83952562         420    Roseovarius nubinhibens ISM                                     proteobacteria>alphaproteobacteria     sulfur oxidation molybdopterin C protein [Roseovarius nubinhibens
53804403         419    Methylococcus capsulatus str. Bath                              proteobacteria>gammaproteobacteria     sulfite oxidase SoxC, putative [Methylococcus capsulatus str.
91780219         419    Burkholderia xenovorans LB400                                   proteobacteria>betaproteobacteria      Putative sulfite oxidase [Burkholderia xenovorans LB400].
67662416         418    Burkholderia cenocepacia HI2424                                 proteobacteria>betaproteobacteria      Oxidoreductase, molybdopterin binding:Mo-co oxidoreductase
84352075         418    Burkholderia cenocepacia PC184                                  proteobacteria>betaproteobacteria      COG2041: Sulfite oxidase and related enzymes [Burkholderia
88939464         414    Acidiphilium cryptum JF-5                                       proteobacteria>alphaproteobacteria     putative sulfite oxidase molybdopterin subunit [Acidiphilium
110636981        414    Cytophaga hutchinsonii ATCC 33406                               bacteroidetes/chlorobi                 sulfite dehydrogenase [Cytophaga hutchinsonii ATCC 33406].
113530657        413    Ralstonia eutropha H16                                          proteobacteria>betaproteobacteria      sulfite dehydrogenase precursor (SoxC ) [Ralstonia eutropha H16].
78698045         409    Bradyrhizobium sp. BTAi1                                        proteobacteria>alphaproteobacteria     Twin-arginine translocation pathway signal [Bradyrhizobium sp.
83954849         402    Sulfitobacter sp. NAS-14.1                                      proteobacteria>alphaproteobacteria     sulfur oxidation molybdopterin C protein [Sulfitobacter sp.
83943682         397    Sulfitobacter sp. EE-36                                         proteobacteria>alphaproteobacteria     sulfur oxidation molybdopterin C protein [Sulfitobacter sp. EE-36].
83954666         301    Sulfitobacter sp. NAS-14.1                                      proteobacteria>alphaproteobacteria     sulfur oxidation molybdopterin C protein [Sulfitobacter sp.
14331093         211    Thiobacillus sp. KCT001                                         proteobacteria>betaproteobacteria      putative sulfite dehydrogenase [Thiobacillus sp. KCT001].
27382368         461    Bradyrhizobium japonicum USDA 110                               proteobacteria>alphaproteobacteria     putative oxidase [Bradyrhizobium japonicum USDA 110].
83716461         446    Burkholderia thailandensis E264                                 proteobacteria>betaproteobacteria      sulfite:cytochrome c oxidoreductase subunit A [Burkholderia
94972301         426    Deinococcus geothermalis DSM 11300                              deinococci                             Twin-arginine translocation pathway signal [Deinococcus
113529305        420    Ralstonia eutropha H16                                          proteobacteria>betaproteobacteria      sulfite oxidase [Ralstonia eutropha H16].
6691668          417    Moritella marina                                                proteobacteria>gammaproteobacteria     unnamed protein product [Moritella marina].
73542767         417    Ralstonia eutropha JMP134                                       proteobacteria>betaproteobacteria      Twin-arginine translocation pathway signal [Ralstonia eutropha
83747701         416    Ralstonia solanacearum UW551                                    proteobacteria>betaproteobacteria      Oxidoreductase sulfite:cytrochrome C oxidoreductase subunit A
88938844         416    Acidiphilium cryptum JF-5                                       proteobacteria>alphaproteobacteria     Sulfite oxidase and related enzymes-like [Acidiphilium cryptum
71282221         414    Colwellia psychrerythraea 34H                                   proteobacteria>gammaproteobacteria     oxidoreductase, molybdopterin-binding [Colwellia psychrerythraea
88813458         413    Nitrococcus mobilis Nb-231                                      proteobacteria>gammaproteobacteria     Twin-arginine translocation pathway signal [Nitrococcus mobilis
94313813         410    Ralstonia metallidurans CH34                                    proteobacteria>betaproteobacteria      Twin-arginine translocation pathway signal [Ralstonia metallidurans
84716511         408    Polaromonas naphthalenivorans CJ2                               proteobacteria>betaproteobacteria      Twin-arginine translocation pathway signal [Polaromonas
34495613         406    Chromobacterium violaceum ATCC 12472                            proteobacteria>betaproteobacteria      sulfite dehydrogenase - subunitA [Chromobacterium violaceum ATCC
89358513         406    Xanthobacter autotrophicus Py2                                  proteobacteria>alphaproteobacteria     putative oxidase [Xanthobacter autotrophicus Py2].
7595279          405    Starkeya novella                                                proteobacteria>alphaproteobacteria     sulfite:cytochrome c oxidoreductase subunit A [Starkeya novella].
89361221         405    Xanthobacter autotrophicus Py2                                  proteobacteria>alphaproteobacteria     Twin-arginine translocation pathway signal [Xanthobacter
92118855         402    Nitrobacter hamburgensis X14                                    proteobacteria>alphaproteobacteria     Twin-arginine translocation pathway signal [Nitrobacter
85713887         401    Nitrobacter sp. Nb-311A                                         proteobacteria>alphaproteobacteria     Oxidoreductase, molybdopterin binding [Nitrobacter sp. Nb-311A].
75677203         400    Nitrobacter winogradskyi Nb-255                                 proteobacteria>alphaproteobacteria     Oxidoreductase, molybdopterin binding [Nitrobacter winogradskyi
67931955         381    Solibacter usitatus Ellin6076                                   fibrobacteres/acidobacteria            Oxidoreductase, molybdopterin binding:Mo-co oxidoreductase
17545532         379    Ralstonia solanacearum GMI1000                                  proteobacteria>betaproteobacteria      PROBABLE SULFITE:CYTOCHROME C OXIDOREDUCTASE (SUBUNIT A)
66361555         373    Starkeya novella                                                proteobacteria>alphaproteobacteria     Chain A, Sulfite Dehydrogenase From Starkeya Novella.
114793595        373    Starkeya novella                                                proteobacteria>alphaproteobacteria     Chain A, Sulfite Dehydrogenase From Starkeya Novella Y236f Mutant.
46203715         248    Magnetospirillum magnetotacticum MS-1                           proteobacteria>alphaproteobacteria     COG2041: Sulfite oxidase and related enzymes [Magnetospirillum
92109280         461    Nitrobacter hamburgensis X14                                    proteobacteria>alphaproteobacteria     Twin-arginine translocation pathway signal [Nitrobacter
92116505         461    Nitrobacter hamburgensis X14                                    proteobacteria>alphaproteobacteria     Twin-arginine translocation pathway signal [Nitrobacter
109899181        457    Pseudoalteromonas atlantica T6c                                 proteobacteria>gammaproteobacteria     Twin-arginine translocation pathway signal [Pseudoalteromonas
83643012         438    Hahella chejuensis KCTC 2396                                    proteobacteria>gammaproteobacteria     Sulfite oxidase and related enzyme [Hahella chejuensis KCTC 2396].
28900998         437    Vibrio parahaemolyticus RIMD 2210633                            proteobacteria>gammaproteobacteria     putative molybdenum containing oxidoreductase [Vibrio
83949632         431    Roseovarius nubinhibens ISM                                     proteobacteria>alphaproteobacteria     putative molybdenum containing oxidoreductase [Roseovarius
57241677         416    Campylobacter lari RM2100                                       proteobacteria>epsilonproteobacteria   oxidoreductase, molybdopterin-binding [Campylobacter lari RM2100].
15791404         412    Campylobacter jejuni subsp. jejuni NCTC 11168                   proteobacteria>epsilonproteobacteria   putative molybdenum containing oxidoreductase [Campylobacter jejuni
86152346         412    Campylobacter jejuni subsp. jejuni 260.94                       proteobacteria>epsilonproteobacteria   molybdopterin oxidoreductase family protein [Campylobacter jejuni
86153995         412    Campylobacter jejuni subsp. jejuni HB93-13                      proteobacteria>epsilonproteobacteria   molybdopterin oxidoreductase family protein [Campylobacter jejuni
24372306         408    Shewanella oneidensis MR-1                                      proteobacteria>gammaproteobacteria     oxidoreductase, molybdopterin-binding [Shewanella oneidensis MR-1].
68542991         408    Shewanella baltica OS155                                        proteobacteria>gammaproteobacteria     Oxidoreductase, molybdopterin binding:Mo-co oxidoreductase
84394522         408    Vibrio splendidus 12B01                                         proteobacteria>gammaproteobacteria     oxidoreductase, molybdopterin-binding [Vibrio splendidus 12B01].
113950135        408    Shewanella baltica OS195                                        proteobacteria>gammaproteobacteria     oxidoreductase, molybdopterin binding [Shewanella baltica OS195].
88712201         406    Flavobacteriales bacterium HTCC2170                             bacteroidetes/chlorobi                 Sulfite oxidase and related enzyme [Flavobacteriales bacterium
90410134         406    Photobacterium profundum 3TCK                                   proteobacteria>gammaproteobacteria     oxidoreductase, molybdopterin-binding [Photobacterium profundum
88804633         392    Robiginitalea biformata HTCC2501                                bacteroidetes/chlorobi                 Sulfite oxidase and related enzyme [Robiginitalea biformata
54026678         610    Nocardia farcinica IFM 10152                                    actinobacteria                         putative oxidoreductase [Nocardia farcinica IFM 10152].
62423569         538    Brevibacterium linens BL2                                       actinobacteria                         COG2041: Sulfite oxidase and related enzymes [Brevibacterium linens
21219089         531    Streptomyces coelicolor A3(2)                                   actinobacteria                         membrane-bound oxidoreductase [Streptomyces coelicolor A3(2)].
113943782        531    Salinispora tropica CNB-440                                     actinobacteria                         oxidoreductase, molybdopterin binding [Salinispora tropica
62422817         530    Brevibacterium linens BL2                                       actinobacteria                         COG2041: Sulfite oxidase and related enzymes [Brevibacterium linens
66966555         525    Arthrobacter sp. FB24                                           actinobacteria                         Twin-arginine translocation pathway signal [Arthrobacter sp. FB24].
111018562        524    Rhodococcus sp. RHA1                                            actinobacteria                         probable sufite oxidase [Rhodococcus sp. RHA1].
69284990         523    Kineococcus radiotolerans SRS30216                              actinobacteria                         Oxidoreductase, molybdopterin binding:Mo-co oxidoreductase
84497678         523    Janibacter sp. HTCC2649                                         actinobacteria                         putative membrane-bound oxidoreductase [Janibacter sp. HTCC2649].
71367548         521    Nocardioides sp. JS614                                          actinobacteria                         Twin-arginine translocation pathway signal [Nocardioides sp.
66967313         520    Arthrobacter sp. FB24                                           actinobacteria                         Twin-arginine translocation pathway signal [Arthrobacter sp. FB24].
92911197         512    Mycobacterium sp. JLS                                           actinobacteria                         Oxidoreductase, molybdopterin binding [Mycobacterium sp. JLS].
71368911         508    Nocardioides sp. JS614                                          actinobacteria                         Oxidoreductase, molybdopterin binding:Mo-co oxidoreductase
89339523         505    Mycobacterium flavescens PYR-GCK                                actinobacteria                         Oxidoreductase, molybdopterin binding:Mo-co oxidoreductase
90201234         505    Mycobacterium vanbaalenii PYR-1                                 actinobacteria                         Oxidoreductase, molybdopterin binding:Mo-co oxidoreductase
108805228        501    Rubrobacter xylanophilus DSM 9941                               actinobacteria                         oxidoreductase, molybdopterin binding protein [Rubrobacter
56964162         170    Bacillus clausii KSM-K16                                        firmicutes                             hypothetical protein ABC2397 [Bacillus clausii KSM-K16].
15615191         169    Bacillus halodurans C-125                                       firmicutes                             hypothetical protein BH2628 [Bacillus halodurans C-125].
56419611         168    Geobacillus kaustophilus HTA426                                 firmicutes                             hypothetical protein GK1076 [Geobacillus kaustophilus HTA426].
30022038         165    Bacillus cereus ATCC 14579                                      firmicutes                             hypothetical protein BC3950 [Bacillus cereus ATCC 14579].
30264021         165    Bacillus anthracis str. Ames                                    firmicutes                             hypothetical protein BA4160 [Bacillus anthracis str. Ames].
42783045         165    Bacillus cereus ATCC 10987                                      firmicutes                             hypothetical protein BCE_3997 [Bacillus cereus ATCC 10987].
47565825         165    Bacillus cereus G9241                                           firmicutes                             conserved hypothetical protein protein [Bacillus cereus G9241].
49478464         165    Bacillus thuringiensis serovar konkukian str. 97-27             firmicutes                             hypothetical protein BT9727_3693 [Bacillus thuringiensis serovar
52141539         165    Bacillus cereus E33L                                            firmicutes                             hypothetical protein BCZK3710 [Bacillus cereus E33L].
75761298         165    Bacillus thuringiensis serovar israelensis ATCC 35646           firmicutes                             hypothetical protein RBTH_04556 [Bacillus thuringiensis serovar
89099547         165    Bacillus sp. NRRL B-14911                                       firmicutes                             hypothetical protein B14911_11197 [Bacillus sp. NRRL B-14911].
89202984         165    Bacillus cereus subsp. cytotoxis NVH 391-98                     firmicutes                             conserved hypothetical protein [Bacillus cereus subsp. cytotoxis
89206390         165    Bacillus weihenstephanensis KBAB4                               firmicutes                             conserved hypothetical protein [Bacillus weihenstephanensis KBAB4].
16078546         161    Bacillus subtilis subsp. subtilis str. 168                      firmicutes                             hypothetical protein BSU14820 [Bacillus subtilis subsp. subtilis
52080085         160    Bacillus licheniformis ATCC 14580                               firmicutes                             hypothetical protein BL02998 [Bacillus licheniformis ATCC 14580].
23098882         149    Oceanobacillus iheyensis HTE831                                 firmicutes                             hypothetical protein OB1427 [Oceanobacillus iheyensis HTE831].
15607359         442    Mycobacterium tuberculosis H37Rv                                actinobacteria                         PROBABLE CONSERVED TRANSMEMBRANE PROTEIN [Mycobacterium
15839598         442    Mycobacterium tuberculosis CDC1551                              actinobacteria                         hypothetical protein MT0228 [Mycobacterium tuberculosis CDC1551].
31791396         442    Mycobacterium bovis AF2122/97                                   actinobacteria                         PROBABLE CONSERVED TRANSMEMBRANE PROTEIN [Mycobacterium bovis
29831113         434    Streptomyces avermitilis MA-4680                                actinobacteria                         hypothetical protein SAV4570 [Streptomyces avermitilis MA-4680].
21222158         428    Streptomyces coelicolor A3(2)                                   actinobacteria                         hypothetical protein SCO3746 [Streptomyces coelicolor A3(2)].
111021243        416    Rhodococcus sp. RHA1                                            actinobacteria                         hypothetical protein RHA1_ro04266 [Rhodococcus sp. RHA1].
92910369         414    Mycobacterium sp. JLS                                           actinobacteria                         Oxidoreductase, molybdopterin binding [Mycobacterium sp. JLS].
92914948         414    Mycobacterium sp. KMS                                           actinobacteria                         Oxidoreductase, molybdopterin binding [Mycobacterium sp. KMS].
16263600         468    Sinorhizobium meliloti 1021                                     proteobacteria>alphaproteobacteria     possible sulfite oxidase [Sinorhizobium meliloti 1021].
83952556         373    Roseovarius nubinhibens ISM                                     proteobacteria>alphaproteobacteria     sulfite oxidase, putative [Roseovarius nubinhibens ISM].
89096979         371    Bacillus sp. NRRL B-14911                                       firmicutes                             possible sulfite oxidase [Bacillus sp. NRRL B-14911].
66962981         369    Arthrobacter sp. FB24                                           actinobacteria                         Nitrate reductase (NADH) [Arthrobacter sp. FB24].
86358560         369    Rhizobium etli CFN 42                                           proteobacteria>alphaproteobacteria     putative sulfite oxidase protein [Rhizobium etli CFN 42].
113876190        369    Sinorhizobium medicae WSM419                                    proteobacteria>alphaproteobacteria     sulfite oxidase, putative [Sinorhizobium medicae WSM419].
15807889         356    Deinococcus radiodurans R1                                      deinococci                             sulfite oxidase, putative [Deinococcus radiodurans R1].
113872329        439    Sinorhizobium medicae WSM419                                    proteobacteria>alphaproteobacteria     putative sulfite oxidase protein [Sinorhizobium medicae WSM419].
83955173         406    Sulfitobacter sp. NAS-14.1                                      proteobacteria>alphaproteobacteria     putative sulfite oxidase protein [Sulfitobacter sp. NAS-14.1].
110595469        406    Acidovorax sp. JS42                                             proteobacteria>betaproteobacteria      Oxidoreductase, molybdopterin binding:Mo-co oxidoreductase
91788878         405    Polaromonas sp. JS666                                           proteobacteria>betaproteobacteria      Mo-co oxidoreductase dimerisation domain [Polaromonas sp. JS666].
15966585         399    Sinorhizobium meliloti 1021                                     proteobacteria>alphaproteobacteria     PUTATIVE SULFITE OXIDASE PROTEIN [Sinorhizobium meliloti 1021].
83944128         394    Sulfitobacter sp. EE-36                                         proteobacteria>alphaproteobacteria     putative sulfite oxidase protein [Sulfitobacter sp. EE-36].
41407595         661    Mycobacterium avium subsp. paratuberculosis K-10                actinobacteria                         hypothetical protein MAP1497c [Mycobacterium avium subsp.
91200361         556    Candidatus Kuenenia stuttgartiensis                             planctomycetes                         conserved hypothetical protein [Candidatus Kuenenia
71369386         517    Nocardioides sp. JS614                                          actinobacteria                         Oxidoreductase, molybdopterin binding [Nocardioides sp. JS614].
41408457         496    Mycobacterium avium subsp. paratuberculosis K-10                actinobacteria                         hypothetical protein MAP2359c [Mycobacterium avium subsp.
108805520        495    Rubrobacter xylanophilus DSM 9941                               actinobacteria                         oxidoreductase, molybdopterin binding protein [Rubrobacter
111065103        354    Phaeosphaeria nodorum SN15                                      fungi>ascomycota                       hypothetical protein SNOG_06392 [Phaeosphaeria nodorum SN15].
115259786        329    Rhizobium leguminosarum bv. viciae 3841                         proteobacteria>alphaproteobacteria     putative molybdenum-binding oxidoreductase [Rhizobium leguminosarum
90204634         290    Mycobacterium vanbaalenii PYR-1                                 actinobacteria                         Oxidoreductase, molybdopterin binding [Mycobacterium vanbaalenii
83770622         272    Aspergillus oryzae                                              fungi>ascomycota                       unnamed protein product [Aspergillus oryzae].
53687119         223    Nostoc punctiforme PCC 73102                                    cyanobacteria                          COG2041: Sulfite oxidase and related enzymes [Nostoc punctiforme
46112410         573    Gibberella zeae PH-1                                            fungi>ascomycota                       hypothetical protein FG02880.1 [Gibberella zeae PH-1].
83773322         521    Aspergillus oryzae                                              fungi>ascomycota                       unnamed protein product [Aspergillus oryzae].
85083082         518    Neurospora crassa OR74A                                         fungi>ascomycota                       hypothetical protein [Neurospora crassa OR74A].
111058419        510    Phaeosphaeria nodorum SN15                                      fungi>ascomycota                       hypothetical protein SNOG_13212 [Phaeosphaeria nodorum SN15].
90201616         419    Mycobacterium vanbaalenii PYR-1                                 actinobacteria                         Oxidoreductase, molybdopterin binding [Mycobacterium vanbaalenii
86739696         417    Frankia sp. CcI3                                                actinobacteria                         oxidoreductase, molybdopterin binding [Frankia sp. CcI3].
84497471         382    Janibacter sp. HTCC2649                                         actinobacteria                         hypothetical protein JNB_14793 [Janibacter sp. HTCC2649].
111221083        365    Frankia alni ACN14a                                             actinobacteria                         hypothetical protein; putative membrane protein; putative Sulfite
111620507        253    Acidovorax avenae subsp. citrulli AAC00-1                       proteobacteria>betaproteobacteria      hypothetical protein AaveDRAFT_0125 [Acidovorax avenae subsp.
91779179         200    Burkholderia xenovorans LB400                                   proteobacteria>betaproteobacteria      hypothetical protein Bxe_B0917 [Burkholderia xenovorans LB400].
84714842         196    Polaromonas naphthalenivorans CJ2                               proteobacteria>betaproteobacteria      similar to Uncharacterized protein conserved in bacteria
91787537         195    Polaromonas sp. JS666                                           proteobacteria>betaproteobacteria      hypothetical protein Bpro_1655 [Polaromonas sp. JS666].
90591543         198    Flavobacterium johnsoniae UW101                                 bacteroidetes/chlorobi                 hypothetical protein FjohDRAFT_1156 [Flavobacterium johnsoniae
110598512        187    Chlorobium ferrooxidans DSM 13031                               bacteroidetes/chlorobi                 conserved hypothetical protein [Chlorobium ferrooxidans DSM 13031].
67936498         183    Chlorobium phaeobacteroides DSM 266                             bacteroidetes/chlorobi                 conserved hypothetical protein [Chlorobium phaeobacteroides DSM
21674567         182    Chlorobium tepidum TLS                                          bacteroidetes/chlorobi                 hypothetical protein CT1753 [Chlorobium tepidum TLS].
77917808         607    Pelobacter carbinolicus DSM 2380                                proteobacteria>deltaproteobacteria     Precorrin-4 methylase-like [Pelobacter carbinolicus DSM 2380].
77917807         556    Pelobacter carbinolicus DSM 2380                                proteobacteria>deltaproteobacteria     Precorrin-2 methylase-like [Pelobacter carbinolicus DSM 2380].
95929655         362    Desulfuromonas acetoxidans DSM 684                              proteobacteria>deltaproteobacteria     precorrin-4 methylase-like [Desulfuromonas acetoxidans DSM 684].
21325725         356    Corynebacterium glutamicum ATCC 13032                           actinobacteria                         Hypothetical protein [Corynebacterium glutamicum ATCC 13032].
19554136         314    Corynebacterium glutamicum ATCC 13032                           actinobacteria                         hypothetical protein NCgl2851 [Corynebacterium glutamicum ATCC
62391791         306    Corynebacterium glutamicum ATCC 13032                           actinobacteria                         hypothetical protein cg3267 [Corynebacterium glutamicum ATCC
114567480        524    Syntrophomonas wolfei subsp. wolfei str. Goettingen             firmicutes                             hypothetical protein Swol_1966 [Syntrophomonas wolfei subsp. wolfei
114567477        518    Syntrophomonas wolfei subsp. wolfei str. Goettingen             firmicutes                             hypothetical protein Swol_1963 [Syntrophomonas wolfei subsp. wolfei
88176194         511    Chaetomium globosum CBS 148.51                                  fungi>ascomycota                       hypothetical protein CHGG_10066 [Chaetomium globosum CBS 148.51].
83768379         350    Aspergillus oryzae                                              fungi>ascomycota                       unnamed protein product [Aspergillus oryzae].
55378160         509    Haloarcula marismortui ATCC 43049                               euryarchaeota                          putative sulfite oxidase [Haloarcula marismortui ATCC 43049].
76801667         508    Natronomonas pharaonis DSM 2160                                 euryarchaeota                          probable nitrate reductase / sulfite dehydrogenase (nitrate/
53688922         428    Nostoc punctiforme PCC 73102                                    cyanobacteria                          COG2041: Sulfite oxidase and related enzymes [Nostoc punctiforme
108805154        376    Rubrobacter xylanophilus DSM 9941                               actinobacteria                         oxidoreductase, molybdopterin binding protein [Rubrobacter
55981294         407    Thermus thermophilus HB8                                        deinococci                             putaitve sulfite oxidase [Thermus thermophilus HB8].
46199263         404    Thermus thermophilus HB27                                       deinococci                             probable sulfite reductase [Thermus thermophilus HB27].
55379704         351    Haloarcula marismortui ATCC 43049                               euryarchaeota                          sulfite oxidase [Haloarcula marismortui ATCC 43049].
106891460        350    Roseiflexus sp. RS-1                                            chloroflexi                            Oxidoreductase, molybdopterin binding [Roseiflexus sp. RS-1].
114567475        300    Syntrophomonas wolfei subsp. wolfei str. Goettingen             firmicutes                             hypothetical protein Swol_1961 [Syntrophomonas wolfei subsp. wolfei
114567476        298    Syntrophomonas wolfei subsp. wolfei str. Goettingen             firmicutes                             hypothetical protein Swol_1962 [Syntrophomonas wolfei subsp. wolfei
113935706        211    Caulobacter sp. K31                                             proteobacteria>alphaproteobacteria     hypothetical protein CaulDRAFT_1249 [Caulobacter sp. K31].
113933509        159    Caulobacter sp. K31                                             proteobacteria>alphaproteobacteria     hypothetical protein CaulDRAFT_5033 [Caulobacter sp. K31].
111221601        199    Frankia alni ACN14a                                             actinobacteria                         conserved hypothetical protein; putative signal peptide [Frankia
29828259         160    Streptomyces avermitilis MA-4680                                actinobacteria                         hypothetical protein SAV1717 [Streptomyces avermitilis MA-4680].
78063642         163    Burkholderia sp. 383                                            proteobacteria>betaproteobacteria      hypothetical protein Bcep18194_B2795 [Burkholderia sp. 383].
91778906         162    Burkholderia xenovorans LB400                                   proteobacteria>betaproteobacteria      hypothetical protein Bxe_B1192 [Burkholderia xenovorans LB400].
114567481        1194   Syntrophomonas wolfei subsp. wolfei str. Goettingen             firmicutes                             hypothetical protein Swol_1967 [Syntrophomonas wolfei subsp. wolfei
114567696        1103   Syntrophomonas wolfei subsp. wolfei str. Goettingen             firmicutes                             hypothetical protein Swol_2188 [Syntrophomonas wolfei subsp. wolfei
67548232         651    Burkholderia vietnamiensis G4                                   proteobacteria>betaproteobacteria      Oxidoreductase, molybdopterin binding [Burkholderia vietnamiensis
116060219        584    Ostreococcus tauri                                              viridiplantae                          unnamed protein product [Ostreococcus tauri].
57640641         544    Thermococcus kodakarensis KOD1                                  euryarchaeota                          ABC-type iron(III)-siderophore transport system, periplasmic
55378396         506    Haloarcula marismortui ATCC 43049                               euryarchaeota                          probable sulfite oxidase [Haloarcula marismortui ATCC 43049].
71012999         437    Ustilago maydis 521                                             fungi>basidiomycota                    hypothetical protein UM02399.1 [Ustilago maydis 521].
13472335         384    Mesorhizobium loti MAFF303099                                   proteobacteria>alphaproteobacteria     probable sulfite oxidase [Mesorhizobium loti MAFF303099].
114567474        374    Syntrophomonas wolfei subsp. wolfei str. Goettingen             firmicutes                             hypothetical protein Swol_1960 [Syntrophomonas wolfei subsp. wolfei
114567502        367    Syntrophomonas wolfei subsp. wolfei str. Goettingen             firmicutes                             hypothetical protein Swol_1990 [Syntrophomonas wolfei subsp. wolfei
113938129        363    Herpetosiphon aurantiacus ATCC 23779                            chloroflexi                            Sulfite oxidase [Herpetosiphon aurantiacus ATCC 23779].
69934998         310    Paracoccus denitrificans PD1222                                 proteobacteria>alphaproteobacteria     similar to Uncharacterized protein conserved in bacteria
76261731         310    Chloroflexus aurantiacus J-10-fl                                chloroflexi                            Oxidoreductase, molybdopterin binding [Chloroflexus aurantiacus
110620023        298    uncultured methanogenic archaeon                                euryarchaeota                          hypothetical protein [uncultured methanogenic archaeon].
59711683         213    Vibrio fischeri ES114                                           proteobacteria>gammaproteobacteria     sulfite-dehydrogenase [Vibrio fischeri ES114].
47575188         191    Rubrivivax gelatinosus PM1                                      proteobacteria>betaproteobacteria      hypothetical protein Rgel02000435 [Rubrivivax gelatinosus PM1].
115437392        187    Aspergillus terreus NIH2624                                     fungi>ascomycota                       conserved hypothetical protein [Aspergillus terreus NIH2624].
110347001        181    Mesorhizobium sp. BNC1                                          proteobacteria>alphaproteobacteria     hypothetical protein Meso_4188 [Mesorhizobium sp. BNC1].
94985659         164    Deinococcus geothermalis DSM 11300                              deinococci                             hypothetical protein Dgeo_1559 [Deinococcus geothermalis DSM
71545657         163    Syntrophobacter fumaroxidans MPOB                               proteobacteria>deltaproteobacteria     hypothetical protein SfumDRAFT_1402 [Syntrophobacter fumaroxidans
88798400         157    Reinekea sp. MED297                                             proteobacteria>gammaproteobacteria     hypothetical protein MED297_08076 [Reinekea sp. MED297].
68055501         154    Exiguobacterium sibiricum 255-15                                firmicutes                             conserved hypothetical protein [Exiguobacterium sibiricum 255-15].
55379198         149    Haloarcula marismortui ATCC 43049                               euryarchaeota                          hypothetical protein rrnAC2542 [Haloarcula marismortui ATCC 43049].
76801417         144    Natronomonas pharaonis DSM 2160                                 euryarchaeota                          pterin operon protein [Natronomonas pharaonis DSM 2160].
46398002         139    Cucumis sativus                                                 viridiplantae                          NADH nitrate reductase [Cucumis sativus].
86608735         116    Synechococcus sp. JA-2-3B'a(2-13)                               cyanobacteria                          hypothetical protein CYB_1260 [Synechococcus sp. JA-2-3B'a(2-13)].
69287151         100    Kineococcus radiotolerans SRS30216                              actinobacteria                         similar to Sulfite oxidase and related enzymes [Kineococcus
53687120         84     Nostoc punctiforme PCC 73102                                    cyanobacteria                          COG2041: Sulfite oxidase and related enzymes [Nostoc punctiforme

B. SLBB

1. Nqo1-like

**COUNTS**
actinobacteria                          37
alveolata>ciliophora                    3
aquificae                               1
bacteroidetes/chlorobi                  67
chlamydiae/verrucomicrobia              2
chloroflexi                             14
cyanobacteria                           41
deinococci                              4
euglenozoa>kinetoplastida               4
euryarchaeota                           6
fibrobacteres/acidobacteria             13
firmicutes                              158
fungi>ascomycota                        15
fungi>basidiomycota                     3
fusobacteria                            2
metazoa                                 3
metazoa>echinodermata                   1
metazoa>hexapoda                        14
metazoa>vertebrata                      17
metazoa>vertebrata>actinopterygii       3
mycetozoa>dictyosteliida                2
nitrospirae                             1
parabasalidea                           1
planctomycetes                          14
proteobacteria                          3
proteobacteria>alphaproteobacteria      252
proteobacteria>betaproteobacteria       141
proteobacteria>deltaproteobacteria      78
proteobacteria>epsilonproteobacteria    10
proteobacteria>gammaproteobacteria      372
spirochaetes                            4
thermotogae                             5
viridiplantae                           4

71543948         1055   Syntrophobacter fumaroxidans MPOB                                   proteobacteria>deltaproteobacteria     Polysaccharide export protein [Syntrophobacter fumaroxidans MPOB].
85860430         1048   Syntrophus aciditrophicus SB                                        proteobacteria>deltaproteobacteria     periplasmic protein involved in polysaccharide export [Syntrophus
4981160          992    Thermotoga maritima MSB8                                            thermotogae                            polysaccharide export protein, putative [Thermotoga maritima MSB8].
83645187         990    Hahella chejuensis KCTC 2396                                        proteobacteria>gammaproteobacteria     Periplasmic protein involved in polysaccharide export [Hahella
46911993         984    Photobacterium profundum SS9                                        proteobacteria>gammaproteobacteria     putative periplasmic protein involved in polysaccharide export
83814524         984    Salinibacter ruber DSM 13855                                        bacteroidetes/chlorobi                 capsule polysaccharide export system periplasmic protein
71836305         977    Pelobacter propionicus DSM 2379                                     proteobacteria>deltaproteobacteria     Polysaccharide export protein [Pelobacter propionicus DSM 2379].
90414985         973    Photobacterium profundum 3TCK                                       proteobacteria>gammaproteobacteria     putative periplasmic protein involved in polysaccharide export
88706136         951    gamma proteobacterium KT 71                                         proteobacteria>gammaproteobacteria     polysialic acid capsule transport protein [gamma proteobacterium KT
88937044         948    Geobacter uraniumreducens Rf4                                       proteobacteria>deltaproteobacteria     polysaccharide biosynthesis/export domain protein [Geobacter
90417220         943    marine gamma proteobacterium HTCC2207                               proteobacteria>gammaproteobacteria     polysaccharide biosynthesis protein [marine gamma proteobacterium
94967917         940    Acidobacteria bacterium Ellin345                                    fibrobacteres/acidobacteria            polysaccharide export protein [Acidobacteria bacterium Ellin345].
24374706         921    Shewanella oneidensis MR-1                                          proteobacteria>gammaproteobacteria     polysaccharide biosynthesis protein [Shewanella oneidensis MR-1].
56178684         920    Idiomarina loihiensis L2TR                                          proteobacteria>gammaproteobacteria     Polysaccharide biosynthesis/export protein [Idiomarina loihiensis
71145900         920    Colwellia psychrerythraea 34H                                       proteobacteria>gammaproteobacteria     polysaccharide biosynthesis/export protein [Colwellia
78367806         920    Shewanella sp. PV-4                                                 proteobacteria>gammaproteobacteria     Polysaccharide export protein [Shewanella sp. PV-4].
77814105         919    Shewanella putrefaciens CN-32                                       proteobacteria>gammaproteobacteria     Polysaccharide export protein [Shewanella putrefaciens CN-32].
91794022         919    Shewanella denitrificans OS217                                      proteobacteria>gammaproteobacteria     polysaccharide export protein [Shewanella denitrificans OS217].
1107923          911    Vibrio cholerae                                                     proteobacteria>gammaproteobacteria     putative capsule transport protein [Vibrio cholerae].
69951028         910    Shewanella frigidimarina NCIMB 400                                  proteobacteria>gammaproteobacteria     Polysaccharide export protein [Shewanella frigidimarina NCIMB 400].
91226591         900    Vibrio alginolyticus 12G01                                          proteobacteria>gammaproteobacteria     OtnA protein [Vibrio alginolyticus 12G01].
89076294         896    Photobacterium sp. SKA34                                            proteobacteria>gammaproteobacteria     putative periplasmic protein involved in polysaccharide export
90581708         896    Vibrio angustum S14                                                 proteobacteria>gammaproteobacteria     putative periplasmic protein involved in polysaccharide export
28805202         889    Vibrio parahaemolyticus RIMD 2210633                                proteobacteria>gammaproteobacteria     OtnA protein [Vibrio parahaemolyticus RIMD 2210633].
83717486         877    Burkholderia thailandensis E264                                     proteobacteria>betaproteobacteria      polysaccharide biosynthesis protein, putative [Burkholderia
76582408         875    Burkholderia pseudomallei 1710b                                     proteobacteria>betaproteobacteria      capsule polysaccharide export system periplasmic protein
88858840         875    Pseudoalteromonas tunicata D2                                       proteobacteria>gammaproteobacteria     polysaccharide biosynthesis/export protein [Pseudoalteromonas
52215855         852    Bacteroides fragilis YCH46                                          bacteroidetes/chlorobi                 putative capsule polysaccharide export protein [Bacteroides
106883955        852    Psychromonas ingrahamii 37                                          proteobacteria>gammaproteobacteria     Polysaccharide export protein [Psychromonas ingrahamii 37].
60492635         849    Bacteroides fragilis NCTC 9343                                      bacteroidetes/chlorobi                 putative capsule polysaccharide export protein [Bacteroides
75818181         849    Vibrio cholerae V51                                                 proteobacteria>gammaproteobacteria     COG1596: Periplasmic protein involved in polysaccharide export
89901452         849    Rhodoferax ferrireducens T118                                       proteobacteria>betaproteobacteria      polysaccharide export protein [Rhodoferax ferrireducens T118].
78687110         837    Shewanella sp. ANA-3                                                proteobacteria>gammaproteobacteria     polysaccharide biosynthesis protein [Shewanella sp. ANA-3].
78690283         837    Shewanella sp. MR-7                                                 proteobacteria>gammaproteobacteria     polysaccharide biosynthesis protein [Shewanella sp. MR-7].
82495272         837    Shewanella sp. MR-4                                                 proteobacteria>gammaproteobacteria     polysaccharide biosynthesis protein [Shewanella sp. MR-4].
88935142         834    Geobacter uraniumreducens Rf4                                       proteobacteria>deltaproteobacteria     polysaccharide biosynthesis/export domain protein [Geobacter
78194645         833    Geobacter metallireducens GS-15                                     proteobacteria>deltaproteobacteria     Polysaccharide export protein [Geobacter metallireducens GS-15].
90021223         833    Saccharophagus degradans 2-40                                       proteobacteria>gammaproteobacteria     ClpX, ATPase regulatory subunit [Saccharophagus degradans 2-40].
90589800         830    Flavobacterium johnsoniae UW101                                     bacteroidetes/chlorobi                 Polysaccharide export protein [Flavobacterium johnsoniae UW101].
82742242         828    Shewanella sp. W3-18-1                                              proteobacteria>gammaproteobacteria     polysaccharide biosynthesis protein [Shewanella sp. W3-18-1].
88802221         806    Polaribacter irgensii 23-P                                          bacteroidetes/chlorobi                 putative capsule polysaccharide export protein [Polaribacter
29338663         789    Bacteroides thetaiotaomicron VPI-5482                               bacteroidetes/chlorobi                 putative capsule polysaccharide export protein [Bacteroides
29338962         789    Bacteroides thetaiotaomicron VPI-5482                               bacteroidetes/chlorobi                 polysialic acid transport protein kpsD precursor [Bacteroides
29339032         789    Bacteroides thetaiotaomicron VPI-5482                               bacteroidetes/chlorobi                 polysialic acid transport protein kpsD precursor [Bacteroides
39983829         781    Geobacter sulfurreducens PCA                                        proteobacteria>deltaproteobacteria     polysaccharide biosynthesis/export domain protein [Geobacter
67736500         777    Burkholderia pseudomallei 668                                       proteobacteria>betaproteobacteria      COG1596: Periplasmic protein involved in polysaccharide export
82537767         777    Burkholderia pseudomallei 1106b                                     proteobacteria>betaproteobacteria      hypothetical protein Bpse110_02001027 [Burkholderia pseudomallei
90295055         777    Burkholderia pseudomallei 1710a                                     proteobacteria>betaproteobacteria      hypothetical protein Bpse17_02000046 [Burkholderia pseudomallei
100125649        777    Burkholderia pseudomallei S13                                       proteobacteria>betaproteobacteria      hypothetical protein BpseS_03000818 [Burkholderia pseudomallei
100234341        777    Burkholderia pseudomallei 406e                                      proteobacteria>betaproteobacteria      hypothetical protein Bpse4_03002219 [Burkholderia pseudomallei
99912948         776    Burkholderia pseudomallei 1655                                      proteobacteria>betaproteobacteria      hypothetical protein Bpse1_03000868 [Burkholderia pseudomallei
32446298         761    Rhodopirellula baltica SH 1                                         planctomycetes                         probable polysaccharide biosynthesis protein [Rhodopirellula
94969759         753    Acidobacteria bacterium Ellin345                                    fibrobacteres/acidobacteria            polysaccharide export protein [Acidobacteria bacterium Ellin345].
52216087         749    Bacteroides fragilis YCH46                                          bacteroidetes/chlorobi                 polysialic acid transport protein [Bacteroides fragilis YCH46].
60492922         727    Bacteroides fragilis NCTC 9343                                      bacteroidetes/chlorobi                 putative polysialic acid capsule transport protein [Bacteroides
2983152          725    Aquifex aeolicus VF5                                                aquificae                              polysaccharide biosynthesis protein [Aquifex aeolicus VF5].
52215379         720    Bacteroides fragilis YCH46                                          bacteroidetes/chlorobi                 putative capsule polysaccharide export protein [Bacteroides
60492146         720    Bacteroides fragilis NCTC 9343                                      bacteroidetes/chlorobi                 putative polysialic acid transport protein [Bacteroides fragilis
59714205         703    Vibrio fischeri ES114                                               proteobacteria>gammaproteobacteria     transporter [Vibrio fischeri ES114].
28806465         700    Vibrio parahaemolyticus RIMD 2210633                                proteobacteria>gammaproteobacteria     putative capsule transport protein, OtnA protein [Vibrio
75855285         700    Vibrio sp. Ex25                                                     proteobacteria>gammaproteobacteria     COG1596: Periplasmic protein involved in polysaccharide export
91223762         700    Vibrio alginolyticus 12G01                                          proteobacteria>gammaproteobacteria     putative capsule transport protein, OtnA protein [Vibrio
27362101         699    Vibrio vulnificus CMCP6                                             proteobacteria>gammaproteobacteria     Periplasmic protein involved in polysaccharide export [Vibrio
37679815         699    Vibrio vulnificus YJ016                                             proteobacteria>gammaproteobacteria     periplasmic protein involved in polysaccharide export [Vibrio
84385525         699    Vibrio splendidus 12B01                                             proteobacteria>gammaproteobacteria     periplasmic protein involved in polysaccharide export [Vibrio
86146030         699    Vibrio sp. MED222                                                   proteobacteria>gammaproteobacteria     periplasmic protein involved in polysaccharide export [Vibrio sp.
89092759         696    Oceanospirillum sp. MED92                                           proteobacteria>gammaproteobacteria     periplasmic protein involved in polysaccharide export
68541559         642    Shewanella baltica OS155                                            proteobacteria>gammaproteobacteria     Polysaccharide export protein [Shewanella baltica OS155].
34496228         630    Chromobacterium violaceum ATCC 12472                                proteobacteria>betaproteobacteria      capsule polysaccharide export system periplasmic protein
67665421         613    Burkholderia cenocepacia HI2424                                     proteobacteria>betaproteobacteria      Polysaccharide export protein [Burkholderia cenocepacia HI2424].
88793810         609    Alteromonas macleodii 'Deep ecotype'                                proteobacteria>gammaproteobacteria     capsular polysaccharide transport protein, putative [Alteromonas
94314648         606    Ralstonia metallidurans CH34                                        proteobacteria>betaproteobacteria      polysaccharide export protein [Ralstonia metallidurans CH34].
91790759         603    Polaromonas sp. JS666                                               proteobacteria>betaproteobacteria      polysaccharide export protein [Polaromonas sp. JS666].
47574623         590    Rubrivivax gelatinosus PM1                                          proteobacteria>betaproteobacteria      COG1596: Periplasmic protein involved in polysaccharide export
109899546        587    Pseudoalteromonas atlantica T6c                                     proteobacteria>gammaproteobacteria     polysaccharide export protein [Pseudoalteromonas atlantica T6c].
75856066         582    Vibrio sp. Ex25                                                     proteobacteria>gammaproteobacteria     COG1596: Periplasmic protein involved in polysaccharide export
2801417          581    Escherichia coli                                                    proteobacteria>gammaproteobacteria     KpsD [Escherichia coli].
4877780          581    Escherichia coli                                                    proteobacteria>gammaproteobacteria     capsule transport protein KpsD [Escherichia coli].
71481015         576    Prosthecochloris vibrioformis DSM 265                               bacteroidetes/chlorobi                 Polysaccharide export protein [Prosthecochloris vibrioformis DSM
77958928         576    Yersinia bercovieri ATCC 43970                                      proteobacteria>gammaproteobacteria     COG1596: Periplasmic protein involved in polysaccharide export
78167639         576    Pelodictyon luteolum DSM 273                                        bacteroidetes/chlorobi                 capsule polysaccharide export system periplasmic protein
88812300         575    Nitrococcus mobilis Nb-231                                          proteobacteria>gammaproteobacteria     capsular polysaccharide transport protein, putative [Nitrococcus
78193812         568    Geobacter metallireducens GS-15                                     proteobacteria>deltaproteobacteria     polysaccharide biosynthesis/export domain protein [Geobacter
26109931         559    Escherichia coli CFT073                                             proteobacteria>gammaproteobacteria     KpsD protein [Escherichia coli CFT073].
91212356         559    Escherichia coli UTI89                                              proteobacteria>gammaproteobacteria     polysialic acid transport protein KpsD precursor [Escherichia coli
397406           558    Escherichia coli                                                    proteobacteria>gammaproteobacteria     kpsD [Escherichia coli].
47155013         558    Escherichia coli                                                    proteobacteria>gammaproteobacteria     KpsD protein [Escherichia coli].
47600694         558    Escherichia coli Nissle 1917                                        proteobacteria>gammaproteobacteria     KpsD protein [Escherichia coli Nissle 1917].
75241197         558    Escherichia coli F11                                                proteobacteria>gammaproteobacteria     COG1596: Periplasmic protein involved in polysaccharide export
77960919         558    Yersinia mollaretii ATCC 43969                                      proteobacteria>gammaproteobacteria     COG1596: Periplasmic protein involved in polysaccharide export
77976600         558    Yersinia intermedia ATCC 29909                                      proteobacteria>gammaproteobacteria     COG1596: Periplasmic protein involved in polysaccharide export
83587606         558    Escherichia coli 101-1                                              proteobacteria>gammaproteobacteria     COG1596: Periplasmic protein involved in polysaccharide export
6968873          552    Campylobacter jejuni subsp. jejuni NCTC 11168                       proteobacteria>epsilonproteobacteria   putative capsule polysaccharide export system periplasmic protein
57167272         552    Campylobacter jejuni RM1221                                         proteobacteria>epsilonproteobacteria   capsular polysaccharide ABC transporter, periplasmic
57240824         552    Campylobacter lari RM2100                                           proteobacteria>epsilonproteobacteria   probable capsule polysaccharide export system periplasmic protein
57241892         552    Campylobacter upsaliensis RM3195                                    proteobacteria>epsilonproteobacteria   probable capsule polysaccharide export system periplasmic protein
62754150         552    Campylobacter jejuni subsp. jejuni 81-176                           proteobacteria>epsilonproteobacteria   KpsD [Campylobacter jejuni subsp. jejuni 81-176].
86151880         552    Campylobacter jejuni subsp. jejuni 260.94                           proteobacteria>epsilonproteobacteria   capsular polysaccharide ABC transporter, periplasmic
86153045         552    Campylobacter jejuni subsp. jejuni HB93-13                          proteobacteria>epsilonproteobacteria   polysialic acid transport protein KpsD [Campylobacter jejuni subsp.
109691886        552    Campylobacter jejuni subsp. doylei 269.97                           proteobacteria>epsilonproteobacteria   hypothetical protein Cjejd_01000348 [Campylobacter jejuni subsp.
71674484         551    Trichodesmium erythraeum IMS101                                     cyanobacteria                          Polysaccharide export protein [Trichodesmium erythraeum IMS101].
20502707         546    Aeromonas hydrophila                                                proteobacteria>gammaproteobacteria     KpsD [Aeromonas hydrophila].
57168983         543    Campylobacter coli RM2228                                           proteobacteria>epsilonproteobacteria   polysaccharide biosynthesis protein, putative [Campylobacter coli
94501212         543    Oceanobacter sp. RED65                                              proteobacteria>gammaproteobacteria     KpsD protein [Oceanobacter sp. RED65].
46450964         537    Desulfovibrio vulgaris subsp. vulgaris str. Hildenborough           proteobacteria>deltaproteobacteria     capsular polysaccharide transport protein, putative [Desulfovibrio
77741371         537    Rhodopseudomonas palustris BisA53                                   proteobacteria>alphaproteobacteria     Polysaccharide export protein [Rhodopseudomonas palustris BisA53].
71674838         508    Trichodesmium erythraeum IMS101                                     cyanobacteria                          Polysaccharide export protein [Trichodesmium erythraeum IMS101].
16329816         504    Synechocystis sp. PCC 6803                                          cyanobacteria                          GumB protein [Synechocystis sp. PCC 6803].
17133524         493    Nostoc sp. PCC 7120                                                 cyanobacteria                          all4388 [Nostoc sp. PCC 7120].
75909494         492    Anabaena variabilis ATCC 29413                                      cyanobacteria                          Polysaccharide export protein [Anabaena variabilis ATCC 29413].
23128761         489    Nostoc punctiforme PCC 73102                                        cyanobacteria                          COG1596: Periplasmic protein involved in polysaccharide export
90409375         489    Psychromonas sp. CNPT3                                              proteobacteria>gammaproteobacteria     capsular polysaccharide transport protein, putative [Psychromonas
32443203         471    Rhodopirellula baltica SH 1                                         planctomycetes                         probable polysaccharide export protein [Rhodopirellula baltica SH
87280828         461    Rhizobium leguminosarum bv. trifolii                                proteobacteria>alphaproteobacteria     polysaccharide biosynthesis/export protein [Rhizobium leguminosarum
86358986         459    Rhizobium etli CFN 42                                               proteobacteria>alphaproteobacteria     exopolysaccharide biosynthesis protein (OMA family outer membrane
90417975         459    Aurantimonas sp. SI85-9A1                                           proteobacteria>alphaproteobacteria     conserved hypothetical protein [Aurantimonas sp. SI85-9A1].
15140537         455    Sinorhizobium meliloti 1021                                         proteobacteria>alphaproteobacteria     putative OMA family outer membrane saccharide export protein,
23124982         454    Nostoc punctiforme PCC 73102                                        cyanobacteria                          COG1596: Periplasmic protein involved in polysaccharide export
8571420          450    Sinorhizobium meliloti                                              proteobacteria>alphaproteobacteria     capsule polysaccharide exporter protein RkpU [Sinorhizobium
84501314         449    Oceanicola batsensis HTCC2597                                       proteobacteria>alphaproteobacteria     Polysaccharide export protein [Oceanicola batsensis HTCC2597].
14026405         448    Mesorhizobium loti MAFF303099                                       proteobacteria>alphaproteobacteria     mlr6769 [Mesorhizobium loti MAFF303099].
17129840         446    Nostoc sp. PCC 7120                                                 cyanobacteria                          all0495 [Nostoc sp. PCC 7120].
75909119         446    Anabaena variabilis ATCC 29413                                      cyanobacteria                          Polysaccharide export protein [Anabaena variabilis ATCC 29413].
76580063         446    Burkholderia pseudomallei 1710b                                     proteobacteria>betaproteobacteria      Polysaccharide biosynthesis/export protein [Burkholderia
85541263         446    Rhizobium leguminosarum bv. trifolii                                proteobacteria>alphaproteobacteria     PssF [Rhizobium leguminosarum bv. trifolii].
68192415         442    Mesorhizobium sp. BNC1                                              proteobacteria>alphaproteobacteria     Polysaccharide export protein [Mesorhizobium sp. BNC1].
87309092         442    Blastopirellula marina DSM 3645                                     planctomycetes                         probable polysaccharide export protein [Blastopirellula marina DSM
83375013         441    Rhodobacter sphaeroides ATCC 17029                                  proteobacteria>alphaproteobacteria     similar to Periplasmic protein involved in polysaccharide export
78697122         440    Bradyrhizobium sp. BTAi1                                            proteobacteria>alphaproteobacteria     putative capsule polysaccharide export outer membrane protein
92118534         440    Nitrobacter hamburgensis X14                                        proteobacteria>alphaproteobacteria     polysaccharide export protein [Nitrobacter hamburgensis X14].
84666855         439    Rhodobacterales bacterium HTCC2654                                  proteobacteria>alphaproteobacteria     Polysaccharide export protein [Rhodobacterales bacterium HTCC2654].
86357008         438    Rhizobium etli CFN 42                                               proteobacteria>alphaproteobacteria     exopolysaccharide biosynthesis protein (OMA family outer membrane
90023435         433    Saccharophagus degradans 2-40                                       proteobacteria>gammaproteobacteria     Cold shock protein [Saccharophagus degradans 2-40].
52428356         429    Burkholderia mallei ATCC 23344                                      proteobacteria>betaproteobacteria      capsular polysaccharide biosynthesis/export periplasmic protein
76578988         429    Burkholderia pseudomallei 1710b                                     proteobacteria>betaproteobacteria      capsular polysaccharide biosynthesis/export periplasmic protein
83719778         429    Burkholderia thailandensis E264                                     proteobacteria>betaproteobacteria      capsular polysaccharide biosynthesis/export periplasmic protein
68191140         427    Mesorhizobium sp. BNC1                                              proteobacteria>alphaproteobacteria     Polysaccharide export protein [Mesorhizobium sp. BNC1].
74014552         426    Burkholderia ambifaria AMMD                                         proteobacteria>betaproteobacteria      Polysaccharide export protein [Burkholderia ambifaria AMMD].
71146948         425    Colwellia psychrerythraea 34H                                       proteobacteria>gammaproteobacteria     polysaccharide biosynthesis/export protein [Colwellia
78193811         425    Geobacter metallireducens GS-15                                     proteobacteria>deltaproteobacteria     Polysaccharide export protein [Geobacter metallireducens GS-15].
15160110         423    Agrobacterium tumefaciens str. C58                                  proteobacteria>alphaproteobacteria     AGR_L_3092p [Agrobacterium tumefaciens str. C58].
27377490         423    Bradyrhizobium japonicum USDA 110                                   proteobacteria>alphaproteobacteria     putative polysaccharide export protein [Bradyrhizobium japonicum
107026519        423    Burkholderia cenocepacia AU 1054                                    proteobacteria>betaproteobacteria      polysaccharide export protein [Burkholderia cenocepacia AU 1054].
83718520         422    Burkholderia thailandensis E264                                     proteobacteria>betaproteobacteria      WcbC [Burkholderia thailandensis E264].
83950368         422    Roseovarius nubinhibens ISM                                         proteobacteria>alphaproteobacteria     putative function in exopolysaccharide production [Roseovarius
86739964         422    Frankia sp. CcI3                                                    actinobacteria                         helix-hairpin-helix DNA-binding, class 1 [Frankia sp. CcI3].
15140954         421    Sinorhizobium meliloti 1021                                         proteobacteria>alphaproteobacteria     hypothetical outer membrane protein, similar to Wza, OMA family
17741654         421    Agrobacterium tumefaciens str. C58                                  proteobacteria>alphaproteobacteria     exopolysaccharide export protein [Agrobacterium tumefaciens str.
36958576         421    Rhizobium sp. NGR234                                                proteobacteria>alphaproteobacteria     Exopolysaccharide production protein ExoF precursor [Rhizobium sp.
14025130         419    Mesorhizobium loti MAFF303099                                       proteobacteria>alphaproteobacteria     exopolysaccharide production protein; ExoF [Mesorhizobium loti
17743305         419    Agrobacterium tumefaciens str. C58                                  proteobacteria>alphaproteobacteria     exopolysaccharide production protein [Agrobacterium tumefaciens
52307594         419    Mannheimia succiniciproducens MBEL55E                               proteobacteria>gammaproteobacteria     Wza protein [Mannheimia succiniciproducens MBEL55E].
85708057         419    Erythrobacter sp. NAP1                                              proteobacteria>alphaproteobacteria     polysaccharide biosynthesis/export protein [Erythrobacter sp.
17741711         418    Agrobacterium tumefaciens str. C58                                  proteobacteria>alphaproteobacteria     exopolysaccharide production protein [Agrobacterium tumefaciens
84353544         417    Burkholderia cenocepacia PC184                                      proteobacteria>betaproteobacteria      COG1596: Periplasmic protein involved in polysaccharide export
84712075         417    Polaromonas naphthalenivorans CJ2                                   proteobacteria>betaproteobacteria      epsA, RSp1020; eps I polysaccharide export outer      membrane
15140634         416    Sinorhizobium meliloti 1021                                         proteobacteria>alphaproteobacteria     putative OMA family outer membrane protein precursor, similar to
91070210         416    uncultured Prochlorococcus marinus clone HF10-11H11                 cyanobacteria                          polysaccharide export-related periplasmic protein [uncultured
78713258         415    Prochlorococcus marinus str. MIT 9312                               cyanobacteria                          polysaccharide export-related periplasmic protein [Prochlorococcus
82532662         415    Burkholderia pseudomallei 1106a                                     proteobacteria>betaproteobacteria      COG1596: Periplasmic protein involved in polysaccharide export
83942085         414    Sulfitobacter sp. EE-36                                             proteobacteria>alphaproteobacteria     Polysaccharide export protein [Sulfitobacter sp. EE-36].
83953135         414    Sulfitobacter sp. NAS-14.1                                          proteobacteria>alphaproteobacteria     capsular polysaccharide biosynthesis protein [Sulfitobacter sp.
33335438         413    Haemophilus influenzae                                              proteobacteria>gammaproteobacteria     BexD [Haemophilus influenzae].
83368126         411    Rhodobacter sphaeroides ATCC 17025                                  proteobacteria>alphaproteobacteria     exopolysaccharide production protein exoF [Rhodobacter sphaeroides
84712023         411    Polaromonas naphthalenivorans CJ2                                   proteobacteria>betaproteobacteria      epsA, RSp1020; eps I polysaccharide export outer      membrane
37678521         410    Vibrio vulnificus YJ016                                             proteobacteria>gammaproteobacteria     outer membrane capsular polysaccharide transport protein [Vibrio
77387521         410    Rhodobacter sphaeroides 2.4.1                                       proteobacteria>alphaproteobacteria     Outer membrane polysaccharide export protein, exoF [Rhodobacter
88595368         410    Vibrio vulnificus                                                   proteobacteria>gammaproteobacteria     outer membrane capsular polysaccharide transport protein-Wza
107021845        409    Burkholderia cenocepacia AU 1054                                    proteobacteria>betaproteobacteria      polysaccharide export protein [Burkholderia cenocepacia AU 1054].
74016428         408    Burkholderia ambifaria AMMD                                         proteobacteria>betaproteobacteria      Polysaccharide export protein [Burkholderia ambifaria AMMD].
84685336         408    Rhodobacterales bacterium HTCC2654                                  proteobacteria>alphaproteobacteria     polysaccharide biosynthesis/export protein [Rhodobacterales
58531778         407    Sinorhizobium fredii                                                proteobacteria>alphaproteobacteria     RkpU [Sinorhizobium fredii].
91783572         407    Burkholderia xenovorans LB400                                       proteobacteria>betaproteobacteria      polysaccharide (EPS I) exporter, outer membrane auxiliary (OMA)
39936423         406    Rhodopseudomonas palustris CGA009                                   proteobacteria>alphaproteobacteria     putative capsule polysaccharide export outer membrane protein
87198752         406    Novosphingobium aromaticivorans DSM 12444                           proteobacteria>alphaproteobacteria     polysaccharide export protein [Novosphingobium aromaticivorans DSM
30250209         405    Nitrosomonas europaea ATCC 19718                                    proteobacteria>betaproteobacteria      Polysaccharide export protein [Nitrosomonas europaea ATCC 19718].
71549515         405    Nitrosomonas eutropha C71                                           proteobacteria>betaproteobacteria      Polysaccharide export protein [Nitrosomonas eutropha C71].
33238294         404    Prochlorococcus marinus subsp. marinus str. CCMP1375                cyanobacteria                          Prochlorococcus marinus subsp. marinus str. CCMP1375 complete
89360859         404    Xanthobacter autotrophicus Py2                                      proteobacteria>alphaproteobacteria     putative capsular polysaccharide biosynthesis/export protein
86358834         403    Rhizobium etli CFN 42                                               proteobacteria>alphaproteobacteria     exopolysaccharide export protein [Rhizobium etli CFN 42].
87123142         403    Synechococcus sp. RS9917                                            cyanobacteria                          hypothetical protein RS9917_04765 [Synechococcus sp. RS9917].
88657069         403    Rhizobium leguminosarum bv. trifolii                                proteobacteria>alphaproteobacteria     PssN [Rhizobium leguminosarum bv. trifolii].
23011873         402    Magnetospirillum magnetotacticum MS-1                               proteobacteria>alphaproteobacteria     COG1596: Periplasmic protein involved in polysaccharide export
58002332         402    Gluconobacter oxydans 621H                                          proteobacteria>alphaproteobacteria     Capsule polysaccharide export protein [Gluconobacter oxydans 621H].
67542747         400    Burkholderia vietnamiensis G4                                       proteobacteria>betaproteobacteria      Polysaccharide export protein [Burkholderia vietnamiensis G4].
82538584         400    Burkholderia pseudomallei 1106b                                     proteobacteria>betaproteobacteria      hypothetical protein Bpse110_02000279 [Burkholderia pseudomallei
33864956         398    Synechococcus sp. WH 8102                                           cyanobacteria                          hypothetical protein SYNW0420 [Synechococcus sp. WH 8102].
77966078         398    Burkholderia sp. 383                                                proteobacteria>betaproteobacteria      Polysaccharide export protein [Burkholderia sp. 383].
67546504         397    Burkholderia vietnamiensis G4                                       proteobacteria>betaproteobacteria      Polysaccharide export protein [Burkholderia vietnamiensis G4].
74015036         397    Burkholderia ambifaria AMMD                                         proteobacteria>betaproteobacteria      Polysaccharide export protein [Burkholderia ambifaria AMMD].
84360001         397    Burkholderia dolosa AUO158                                          proteobacteria>betaproteobacteria      COG1596: Periplasmic protein involved in polysaccharide export
30249363         396    Nitrosomonas europaea ATCC 19718                                    proteobacteria>betaproteobacteria      Polysaccharide export protein [Nitrosomonas europaea ATCC 19718].
76582933         396    Burkholderia pseudomallei 1710b                                     proteobacteria>betaproteobacteria      capsular polysaccharide biosynthesis/export periplasmic protein
83718244         396    Burkholderia thailandensis E264                                     proteobacteria>betaproteobacteria      capsular polysaccharide biosynthesis/export periplasmic protein
83719749         396    Burkholderia thailandensis E264                                     proteobacteria>betaproteobacteria      capsular polysaccharide biosynthesis/export periplasmic protein
89360825         396    Xanthobacter autotrophicus Py2                                      proteobacteria>alphaproteobacteria     exopolysaccharide export protein PssN [Xanthobacter autotrophicus
45296            394    Haemophilus influenzae                                              proteobacteria>gammaproteobacteria     BexD [Haemophilus influenzae].
1123027          394    Actinobacillus pleuropneumoniae                                     proteobacteria>gammaproteobacteria     CpxD [Actinobacillus pleuropneumoniae].
6424988          394    Mannheimia haemolytica                                              proteobacteria>gammaproteobacteria     CpxD [Mannheimia haemolytica].
30962647         394    Haemophilus influenzae                                              proteobacteria>gammaproteobacteria     BexD [Haemophilus influenzae].
85704661         394    Roseovarius sp. 217                                                 proteobacteria>alphaproteobacteria     hypothetical outer membrane protein, OMA family protein
7682460          393    Pasteurella multocida                                               proteobacteria>gammaproteobacteria     CexD [Pasteurella multocida].
12721080         393    Pasteurella multocida subsp. multocida str. Pm70                    proteobacteria>gammaproteobacteria     HexD [Pasteurella multocida subsp. multocida str. Pm70].
29469157         393    Actinobacillus suis                                                 proteobacteria>gammaproteobacteria     Wza [Actinobacillus suis].
67547802         393    Burkholderia vietnamiensis G4                                       proteobacteria>betaproteobacteria      Polysaccharide export protein [Burkholderia vietnamiensis G4].
78700916         393    Alkalilimnicola ehrlichei MLHE-1                                    proteobacteria>gammaproteobacteria     polysaccharide export protein [Alkalilimnicola ehrlichei MLHE-1].
67931043         392    Solibacter usitatus Ellin6076                                       fibrobacteres/acidobacteria            Peptidase M56, BlaR1 [Solibacter usitatus Ellin6076].
69935739         392    Paracoccus denitrificans PD1222                                     proteobacteria>alphaproteobacteria     Polysaccharide export protein [Paracoccus denitrificans PD1222].
77971005         392    Burkholderia sp. 383                                                proteobacteria>betaproteobacteria      Polysaccharide export protein [Burkholderia sp. 383].
84360411         392    Burkholderia dolosa AUO158                                          proteobacteria>betaproteobacteria      COG1596: Periplasmic protein involved in polysaccharide export
87198777         392    Novosphingobium aromaticivorans DSM 12444                           proteobacteria>alphaproteobacteria     polysaccharide export protein [Novosphingobium aromaticivorans DSM
21902493         391    Neisseria meningitidis                                              proteobacteria>betaproteobacteria      capsular transport protein [Neisseria meningitidis].
68192168         391    Mesorhizobium sp. BNC1                                              proteobacteria>alphaproteobacteria     Polysaccharide export protein [Mesorhizobium sp. BNC1].
72122529         391    Ralstonia eutropha JMP134                                           proteobacteria>betaproteobacteria      Polysaccharide export protein [Ralstonia eutropha JMP134].
74017309         391    Burkholderia ambifaria AMMD                                         proteobacteria>betaproteobacteria      Polysaccharide export protein [Burkholderia ambifaria AMMD].
77965063         391    Burkholderia sp. 383                                                proteobacteria>betaproteobacteria      Polysaccharide export protein [Burkholderia sp. 383].
100126510        391    Burkholderia pseudomallei S13                                       proteobacteria>betaproteobacteria      hypothetical protein BpseS_03000195 [Burkholderia pseudomallei
21902491         390    Neisseria meningitidis                                              proteobacteria>betaproteobacteria      capsular transport protein [Neisseria meningitidis].
21902495         390    Neisseria meningitidis                                              proteobacteria>betaproteobacteria      capsular transport protein [Neisseria meningitidis].
67547854         390    Burkholderia vietnamiensis G4                                       proteobacteria>betaproteobacteria      Polysaccharide export protein [Burkholderia vietnamiensis G4].
77970552         390    Burkholderia sp. 383                                                proteobacteria>betaproteobacteria      Polysaccharide export protein [Burkholderia sp. 383].
94497775         390    Sphingomonas sp. SKA58                                              proteobacteria>alphaproteobacteria     Polysaccharide export protein [Sphingomonas sp. SKA58].
77971596         389    Burkholderia sp. 383                                                proteobacteria>betaproteobacteria      Polysaccharide export protein [Burkholderia sp. 383].
33861767         388    Prochlorococcus marinus subsp. pastoris str. CCMP1986               cyanobacteria                          possible polysaccharide export or synthesis protein
68550413         388    Pelodictyon phaeoclathratiforme BU-1                                bacteroidetes/chlorobi                 Polysaccharide export protein [Pelodictyon phaeoclathratiforme
75429182         388    Actinobacillus succinogenes 130Z                                    proteobacteria>gammaproteobacteria     periplasmic protein involved in polysaccharide export
150263           387    Neisseria meningitidis                                              proteobacteria>betaproteobacteria      outer membrane protein.
12721347         387    Pasteurella multocida subsp. multocida str. Pm70                    proteobacteria>gammaproteobacteria     Wza [Pasteurella multocida subsp. multocida str. Pm70].
21902481         387    Neisseria meningitidis                                              proteobacteria>betaproteobacteria      capsular transport protein [Neisseria meningitidis].
29832034         387    Streptomyces avermitilis MA-4680                                    actinobacteria                         DNA-binding protein [Streptomyces avermitilis MA-4680].
52429231         387    Burkholderia mallei ATCC 23344                                      proteobacteria>betaproteobacteria      capsular polysaccharide biosynthesis/export periplasmic protein
67934647         387    Chlorobium phaeobacteroides DSM 266                                 bacteroidetes/chlorobi                 Polysaccharide export protein [Chlorobium phaeobacteroides DSM
78168339         387    Synechococcus sp. CC9902                                            cyanobacteria                          polysaccharide export outer membrane protein [Synechococcus sp.
84666864         387    Rhodobacterales bacterium HTCC2654                                  proteobacteria>alphaproteobacteria     Polysaccharide export protein [Rhodobacterales bacterium HTCC2654].
91796925         386    Chromohalobacter salexigens DSM 3043                                proteobacteria>gammaproteobacteria     polysaccharide export protein [Chromohalobacter salexigens DSM
85710302         385    Erythrobacter sp. NAP1                                              proteobacteria>alphaproteobacteria     Capsule polysaccharide export protein [Erythrobacter sp. NAP1].
89055910         384    Jannaschia sp. CCS1                                                 proteobacteria>alphaproteobacteria     polysaccharide export protein [Jannaschia sp. CCS1].
91777871         384    Burkholderia xenovorans LB400                                       proteobacteria>betaproteobacteria      putative outer membrane polysaccharide exporter [Burkholderia
53729234         383    Actinobacillus pleuropneumoniae serovar 1 str. 4074                 proteobacteria>gammaproteobacteria     COG1596: Periplasmic protein involved in polysaccharide export
59710769         383    Vibrio fischeri ES114                                               proteobacteria>gammaproteobacteria     putative polysaccharide export protein YccZ precursor [Vibrio
17431493         381    Ralstonia solanacearum                                              proteobacteria>betaproteobacteria      epsIpolysaccharide export outer membrane epsa precursor.
27550081         381    Photorhabdus luminescens                                            proteobacteria>gammaproteobacteria     Orf39 [Photorhabdus luminescens].
36787042         381    Photorhabdus luminescens subsp. laumondii TTO1                      proteobacteria>gammaproteobacteria     unnamed protein product [Photorhabdus luminescens subsp. laumondii
17059575         380    Erwinia pyrifoliae                                                  proteobacteria>gammaproteobacteria     membrane protein [Erwinia pyrifoliae].
89067933         380    Oceanicola granulosus HTCC2516                                      proteobacteria>alphaproteobacteria     polysaccharide biosynthesis/export protein [Oceanicola granulosus
4512005          379    Escherichia coli                                                    proteobacteria>gammaproteobacteria     putative outer membrane lipoprotein Wza [Escherichia coli].
15802542         379    Escherichia coli O157:H7 EDL933                                     proteobacteria>gammaproteobacteria     putative polysaccharide export protein [Escherichia coli O157:H7
16326485         379    Rhizobium leguminosarum bv. trifolii                                proteobacteria>alphaproteobacteria     putative capsular polysaccharide exporter outer membrane protein
16420652         379    Salmonella typhimurium LT2                                          proteobacteria>gammaproteobacteria     putative polysaccharide export protein [Salmonella typhimurium
16761047         379    Salmonella enterica subsp. enterica serovar Typhi str. CT18         proteobacteria>gammaproteobacteria     putative polysaccharide export protein [Salmonella enterica subsp.
24052474         379    Shigella flexneri 2a str. 301                                       proteobacteria>gammaproteobacteria     putative polysaccharide export protein [Shigella flexneri 2a str.
56383339         379    Shigella flexneri 2a str. 301                                       proteobacteria>gammaproteobacteria     BexD protein homolog [Shigella flexneri 2a str. 301].
67918542         379    Chlorobium limicola DSM 245                                         bacteroidetes/chlorobi                 Polysaccharide export protein [Chlorobium limicola DSM 245].
75208937         379    Escherichia coli B171                                               proteobacteria>gammaproteobacteria     COG1596: Periplasmic protein involved in polysaccharide export
82543438         379    Shigella boydii Sb227                                               proteobacteria>gammaproteobacteria     putative polysaccharide export protein [Shigella boydii Sb227].
82544693         379    Shigella boydii Sb227                                               proteobacteria>gammaproteobacteria     putative function in exopolysaccharide production [Shigella boydii
82776273         379    Shigella dysenteriae Sd197                                          proteobacteria>gammaproteobacteria     putative function in exopolysaccharide production [Shigella
91781979         379    Burkholderia xenovorans LB400                                       proteobacteria>betaproteobacteria      Putative polysaccharide export protein [Burkholderia xenovorans
10946230         378    Salmonella typhimurium                                              proteobacteria>gammaproteobacteria     putative outer membrane lipoprotein [Salmonella typhimurium].
27360353         378    Vibrio vulnificus CMCP6                                             proteobacteria>gammaproteobacteria     Periplasmic protein involved in capsular polysaccharide export
46914286         378    Photobacterium profundum SS9                                        proteobacteria>gammaproteobacteria     putative capsular polysaccharide transport protein [Photobacterium
49610882         378    Erwinia carotovora subsp. atroseptica SCRI1043                      proteobacteria>gammaproteobacteria     putative polysaccharide export protein [Erwinia carotovora subsp.
77388753         378    Rhodobacter sphaeroides 2.4.1                                       proteobacteria>alphaproteobacteria     putative capsule polysaccharide exporter [Rhodobacter sphaeroides
83373606         378    Rhodobacter sphaeroides ATCC 17029                                  proteobacteria>alphaproteobacteria     polysaccharide biosynthesis/export protein [Rhodobacter sphaeroides
84386919         378    Vibrio splendidus 12B01                                             proteobacteria>gammaproteobacteria     Periplasmic protein involved in capsular polysaccharide export
85058956         378    Sodalis glossinidius str. 'morsitans'                               proteobacteria>gammaproteobacteria     amylovoran export outer membrane protein AmsH [Sodalis glossinidius
87120046         378    Marinomonas sp. MED121                                              proteobacteria>gammaproteobacteria     putative capsular polysaccharide transport protein [Marinomonas sp.
90410696         378    Photobacterium profundum 3TCK                                       proteobacteria>gammaproteobacteria     putative capsular polysaccharide transport protein [Photobacterium
600428           377    Erwinia amylovora                                                   proteobacteria>gammaproteobacteria     outer membrane protein [Erwinia amylovora].
15073508         377    Sinorhizobium meliloti                                              proteobacteria>alphaproteobacteria     CAPSULE POLYSACCHARIDE EXPORTER PROTEIN [Sinorhizobium meliloti].
22299311         377    Thermosynechococcus elongatus BP-1                                  cyanobacteria                          putative polysaccharide export protein [Thermosynechococcus
53987108         377    Klebsiella pneumoniae                                               proteobacteria>gammaproteobacteria     putative capsule polysaccharide export protein [Klebsiella
56678370         377    Silicibacter pomeroyi DSS-3                                         proteobacteria>alphaproteobacteria     polysaccharide biosynthesis/export protein [Silicibacter pomeroyi
83369711         377    Rhodobacter sphaeroides ATCC 17025                                  proteobacteria>alphaproteobacteria     polysaccharide biosynthesis/export protein [Rhodobacter sphaeroides
83748853         377    Ralstonia solanacearum UW551                                        proteobacteria>betaproteobacteria      EpsA [Ralstonia solanacearum UW551].
86137884         377    Roseobacter sp. MED193                                              proteobacteria>alphaproteobacteria     polysaccharide biosynthesis/export protein [Roseobacter sp.
60115364         376    Halomonas maura                                                     proteobacteria>gammaproteobacteria     EpsA [Halomonas maura].
90579227         376    Vibrio angustum S14                                                 proteobacteria>gammaproteobacteria     putative capsular polysaccharide transport protein [Vibrio angustum
71146544         375    Colwellia psychrerythraea 34H                                       proteobacteria>gammaproteobacteria     polysaccharide biosynthesis/export protein [Colwellia
89070442         375    Oceanicola granulosus HTCC2516                                      proteobacteria>alphaproteobacteria     polysaccharide biosynthesis/export protein [Oceanicola granulosus
99081973         375    Silicibacter sp. TM1040                                             proteobacteria>alphaproteobacteria     polysaccharide export protein [Silicibacter sp. TM1040].
84502764         374    Oceanicola batsensis HTCC2597                                       proteobacteria>alphaproteobacteria     polysaccharide biosynthesis/export protein [Oceanicola batsensis
22726371         373    Ruegeria sp. PR1b                                                   proteobacteria>alphaproteobacteria     RB146 [Ruegeria sp. PR1b].
28810004         373    Vibrio parahaemolyticus RIMD 2210633                                proteobacteria>gammaproteobacteria     capsular polysaccharide transport protein [Vibrio parahaemolyticus
85713231         373    Idiomarina baltica OS145                                            proteobacteria>gammaproteobacteria     capsular polysaccharide transport protein [Idiomarina baltica
87301061         373    Synechococcus sp. WH 5701                                           cyanobacteria                          putative polysaccharide export protein [Synechococcus sp. WH 5701].
34147954         371    Actinobacillus pleuropneumoniae                                     proteobacteria>gammaproteobacteria     Cpx2D [Actinobacillus pleuropneumoniae].
71544847         371    Syntrophobacter fumaroxidans MPOB                                   proteobacteria>deltaproteobacteria     Polysaccharide export protein [Syntrophobacter fumaroxidans MPOB].
77384058         371    Pseudomonas fluorescens PfO-1                                       proteobacteria>gammaproteobacteria     Polysaccharide export protein [Pseudomonas fluorescens PfO-1].
84354273         368    Burkholderia cenocepacia PC184                                      proteobacteria>betaproteobacteria      COG1596: Periplasmic protein involved in polysaccharide export
86160691         368    Anaeromyxobacter dehalogenans 2CP-C                                 proteobacteria>deltaproteobacteria     Polysaccharide export protein [Anaeromyxobacter dehalogenans
49529339         367    Acinetobacter sp. ADP1                                              proteobacteria>gammaproteobacteria     polysaccharide export protein [Acinetobacter sp. ADP1].
91770018         367    Psychrobacter sp. PRwf-1                                            proteobacteria>gammaproteobacteria     Polysaccharide export protein [Psychrobacter sp. PRwf-1].
6009988          366    Acinetobacter lwoffii                                               proteobacteria>gammaproteobacteria     putative outer membrane protein [Acinetobacter lwoffii].
33572358         365    Bordetella pertussis Tohama I                                       proteobacteria>betaproteobacteria      putative capsular polysaccharide export protein [Bordetella
33576339         365    Bordetella bronchiseptica RB50                                      proteobacteria>betaproteobacteria      putative capsular polysaccharide export protein [Bordetella
83951489         365    Roseovarius nubinhibens ISM                                         proteobacteria>alphaproteobacteria     polysaccharide biosynthesis/export protein [Roseovarius nubinhibens
84515084         365    Loktanella vestfoldensis SKA53                                      proteobacteria>alphaproteobacteria     putative capsule polysaccharide exporter [Loktanella vestfoldensis
89055528         365    Jannaschia sp. CCS1                                                 proteobacteria>alphaproteobacteria     polysaccharide export protein [Jannaschia sp. CCS1].
28853859         364    Pseudomonas syringae pv. tomato str. DC3000                         proteobacteria>gammaproteobacteria     capsular polysaccharide biosynthesis protein [Pseudomonas syringae
32396766         364    Rhodopirellula baltica SH 1                                         planctomycetes                         probable polysaccharide export protein [Rhodopirellula baltica SH
33864940         363    Synechococcus sp. WH 8102                                           cyanobacteria                          conserved hypothetical protein, similar to GumB protein
35212768         363    Gloeobacter violaceus PCC 7421                                      cyanobacteria                          gll2201 [Gloeobacter violaceus PCC 7421].
46909848         363    Actinobacillus pleuropneumoniae                                     proteobacteria>gammaproteobacteria     Cpx6D [Actinobacillus pleuropneumoniae].
[truncated: 6,670,563 more chars]
